# Supplementary material for: Capturing the Dynamics of the Social Environment Through Experience Sampling Methods, Passive Sensing, and Egocentric Networks: Scoping Review
Source: JMIR Ment Health. 2023 Mar 17;10:e42646. doi: 10.2196/42646 (PMC10132048; doi:10.2196/42646)
Supplement: Multimedia Appendix 3 [file mental_v10i1e42646_app3.xlsx]

## Sheet: B.1 TitleAbstract_ESMDP
Title.Screening..1...Yes..0...No..NA...later	Title.x	Authors.x	Journal.Book.x	Publication.Year.x	DOI.x	abstract.x	Title.y	Authors.y	Journal.Book.y	Publication.Year.y	DOI.y	Abstract.Screened	Full Text Screened	Included	abstract.y
1	Daily meaningfulness among patients with opioid use disorder: Examining the role of social experiences during residential treatment and links with post-treatment relapse	Knapp, Kyler S.; Brick, Timothy R.; Bunce, Scott C.; Deneke, Erin; Cleveland, H. Harrington	ADDICTIVE BEHAVIORS	2021	10.1016/j.addbeh.2021.106914	Background: A sense of meaningfulness is an important initial indicator of the successful treatment of addiction, and supports the larger recovery process. Most studies address meaningfulness as a static trait, and do not assess the extent to which meaningfulness might vary within an individual, or how it may vary in response to daily life events such as social experiences. Methods: Ecological mo…						1	X	X
1	The dynamics of social support and affective well-being before and during COVID: An experience sampling study	Xu, Shan; Li, Wenbo; Zhang, Weiwu; Cho, Janice	COMPUTERS IN HUMAN BEHAVIOR	2021	10.1016/j.chb.2021.106776	Based on the dynamic motivational activation (DMA) theoretical framework, this study examines the dynamic, reciprocal relationship between social support and affective well-being in both face-to-face (F2F) and online channels before and during the COVID-19 pandemic. Using experience sampling method, 2002 surveys on F2F and online interactions were collected from 64 participants. Dynamic panel mod…						1	X	X
1	Quality versus quantity: Determining real-world social functioning deficits in schizophrenia	Abel, Danielle B.; Salyers, Michelle P.; Wu, Wei; Monette, Mahogany A.; Minor, Kyle S.	PSYCHIATRY RESEARCH	2021	10.1016/j.psychres.2021.113980	Social dysfunction is a hallmark of schizophrenia that is associated with emotional disturbances. Researchers have employed ecological momentary assessment (EMA) to measure social and emotional functioning in people with schizophrenia. Yet, few studies have evaluated quality of real-world social interactions, and it is unclear how interactions impact emotional experiences in this population. Usin…						1	X	X
1	Typicality and volition as fundamental features of everyday relational communication	Hall, Jeffrey A.; Mihailova, Teodora; Merolla, Andy J.	PERSONAL RELATIONSHIPS	2021	10.1111/pere.12387	Drawing from communicate bond belong theory, two dimensions of routine social interactions (i.e., volition, typicality) are examined in the context of everyday talk to advance theory on relationship maintenance. Adults' (N = 127) social interactions (n = 2537) were collected using experience sampling. Testing preregistered hypotheses, multilevel modeling results suggest that in more typical inter…						1	X	X
1	Preliminary Outcomes of an Ecological Momentary Intervention for Social Functioning in Schizophrenia: Pre-Post Study of the Motivation and Skills Support App	Fulford, Daniel; Gard, David E.; Mueser, Kim T.; Mote, Jasmine; Gill, Kathryn; Leung, Lawrence; Mow, Jessica	JMIR MENTAL HEALTH	2021	10.2196/27475	Background: People with schizophrenia and other serious mental illnesses often lack access to evidence-based interventions, particularly interventions that target meaningful recovery outcomes such as social functioning and quality of life. Mobile technologies, including smartphone apps, have the potential to provide scalable support that places elements of evidence-based interventions at the palm…						5
1	Social isolation and psychosis: an investigation of social interactions and paranoia in daily life	Fett, Anne-Kathrin J.; Hanssen, Esther; Eemers, Marlie; Peters, Emmanuelle; Shergill, Sukhi S.	EUROPEAN ARCHIVES OF PSYCHIATRY AND CLINICAL NEUROSCIENCE	2021	10.1007/s00406-021-01278-4	Social isolation has been suggested to foster paranoia. Here we investigate whether social company (i.e., being alone vs. not) and its nature (i.e., stranger/distant vs. familiar other) affects paranoia differently depending on psychosis risk. Social interactions and paranoid thinking in daily life were investigated in 29 patients with clinically stable non-affective psychotic disorders, 20 first…						1	X	X
1	Mental Health and Social Contact During the COVID-19 Pandemic: An Ecological Momentary Assessment Study	Fried, Eiko I.; Papanikolaou, Faidra; Epskamp, Sacha	CLINICAL PSYCHOLOGICAL SCIENCE	2021	10.1177/21677026211017839	For many students, the COVID-19 pandemic caused once-in-a-lifetime disruptions of daily life. In March 2020, during the beginning of the outbreak in the Netherlands, we used ecological momentary assessment to follow 80 undergraduate students four times per day for 14 days to assess mental health, social contact, and COVID-19-related variables. Despite rapidly increasing rates of infections and de…						1	X	X
1	Day-to-day relational life during the COVID-19 pandemic: Linking mental health, daily relational experiences, and end-of-day outlook	Merolla, Andy J.; Otmar, Christopher; Hernandez, Carlos Ruvalcaba	JOURNAL OF SOCIAL AND PERSONAL RELATIONSHIPS	2021	10.1177/02654075211020137	This study aimed to understand how the COVID-19 pandemic alters day-to-day relational experiences and how daily relational experiences shape outlook on the pandemic. Data were collected from university students in the U.S. using smartphone-based experience sampling and nightly diary surveys over a 10-day period beginning in April 2020. To address the first objective, we examined how pandemic-rela…						1	X	X
13	Does the perceived neighborhood environment promote mental health during pregnancy? Confirmation of a pathway through social cohesion in two Spanish samples	Subiza-Perez, Mikel; Garcia-Baquero, Gonzalo; Babarro, Izaro; Anabitarte, Asier; Delclos-Alio, Xavier; Vich, Guillem; Roig-Costa, Oriol; Miralles-Guasch, Carme; Lertxundi, Nerea; Ibarluzea, Jesus	ENVIRONMENTAL RESEARCH	2021	10.1016/j.envres.2021.111192	Physical neighborhood attributes such as greenness, walkability and environmental pollution may have an influence on people's behavior and health. It has been claimed that part of such effects may come from the promotion of physical activity and the strengthening of social cohesion. In this study, we recruited samples of pregnant women in two Spanish cities (Donostia-San Sebasti ' an, 440 partici…
1	Social functioning in schizophrenia: Comparing laboratory-based assessment with real-world measures	Abel, Danielle B.; Minor, Kyle S.	JOURNAL OF PSYCHIATRIC RESEARCH	2021	10.1016/j.jpsychires.2021.04.039	Researchers have measured social functioning in schizophrenia using many different strategies. Recent technological advances have made it possible to passively measure behaviors in real-world social situations-allowing for more objective, ecologically valid assessments. Yet, research testing the convergent validity among real-world and laboratory-based social functioning assessment is sparse. The…						0
1	Evidence for avolition in bipolar disorder? A 30-day ecological momentary assessment comparison of daily activities in bipolar disorder and schizophrenia	Strassnig, Martin T.; Miller, Michelle L.; Moore, Raeanne; Depp, Colin A.; Pinkham, Amy E.; Harvey, Philip D.	PSYCHIATRY RESEARCH	2021	10.1016/j.psychres.2021.113924	Objectives: Disability is common in bipolar disorder (BD) and predicted by persistent sadness. We used ecological momentary assessment (EMA) to examine daily activities in people with BD and schizophrenia. We classified activities as productive, unproductive, or passive recreation, relating them to momentary sadness, location, and social context. Methods: 71 people with BD and 102 people with sch…						1	X	X
13	Social Sensing of Heatwaves	Young, James C.; Arthur, Rudy; Spruce, Michelle; Williams, Hywel T. P.	SENSORS	2021	10.3390/s21113717	Heatwaves cause thousands of deaths every year, yet the social impacts of heat are poorly measured. Temperature alone is not sufficient to measure impacts and "heatwaves" are defined differently in different cities/countries. This study used data from the microblogging platform Twitter to detect different scales of response and varying attitudes to heatwaves within the United Kingdom (UK), the Un…
0	Characterizing nicotine exposure among a community sample of non-daily smokers in the United States	Hobkirk, Andrea L.; Midya, Vishal; Krebs, Nicolle M.; Allen, Sophia I.; Reinhart, Lisa; Sun, Dongxiao; Stennett, Andrea L.; Muscat, Joshua E.	BMC PUBLIC HEALTH	2021	10.1186/s12889-021-11052-9	Background Over one-quarter of all smokers in the United States identify as non-daily smokers and this number is projected to rise. Unlike daily smokers who typically maintain consistent levels of nicotine exposure with regular smoking, non-daily smokers have variable patterns of smoking that likely result in high intraindividual variability in nicotine intake. The current study aimed to characte…
1	Idiographic Network Models of Social Media Use and Depression Symptoms	Rodriguez, Micaela; Aalbers, George; McNally, Richard J.	COGNITIVE THERAPY AND RESEARCH	2021	10.1007/s10608-021-10236-2	Background Disentangling the impact of social media use on well-being is a priority for psychological research. Numerous studies suggest that active social media use (ASMU) enhances well-being, whereas passive social media use (PSMU) undermines it. However, such research has conducted group-level analyses, potentially obscuring individual differences. We examined person-centered relationships bet…						5
6	Could technology enable individuals with schizophrenia to access health care? The case of Ecuador	Castro, Vivian	JOURNAL OF ENABLING TECHNOLOGIES	2021	10.1108/JET-01-2021-0002	Purpose The purpose of this paper is to fill in the gaps in the literature regarding health-care access for individuals with schizophrenia, with a focus on Ecuador, and how technology can enable health-care access during the pandemic. Design/methodology/approach To achieve this aim, the author reviewed peer-reviewed articles in English and Spanish (using, among other sources, Medline and ProQuest…
1	Neural, behavioural and real-life correlates of social context sensitivity and social reward learning during interpersonal interactions in the schizophrenia spectrum	Hanssen, Esther; van Buuren, Mariet; Van Atteveldt, Nienke; Lemmers-Jansen, Imke L. J.; Fett, Anne-Kathrin J.	AUSTRALIAN AND NEW ZEALAND JOURNAL OF PSYCHIATRY	2021	10.1177/00048674211010327	Objective: Recent findings suggest that diminished processing of positive contextual information about others during interactions may contribute to social impairment in the schizophrenia spectrum. This could be due to general social context processing deficits or specific biases against positive information. We studied the impact of positive and negative social contextual information during socia…						0
1	When loneliness dimensions drift apart: Emotional, social and physical loneliness during the COVID-19 lockdown and its associations with age, personality, stress and well-being	Landmann, Helen; Rohmann, Anette	INTERNATIONAL JOURNAL OF PSYCHOLOGY	2021	10.1002/ijop.12772	Previous research differentiated between emotional loneliness (perceived lack of emotional connection with others) and social loneliness (perceived lack of a broader social network). We argue that physical loneliness (perceived lack of physical contact) constitutes a third dimension of loneliness that is particularly relevant in times of physical distancing. We conducted a longitudinal experience…						0
1	A Study of Novel Exploratory Tools, Digital Technologies, and Central Nervous System Biomarkers to Characterize Unipolar Depression	Sverdlov, Oleksandr; Curcic, Jelena; Hannesdottir, Kristin; Gou, Liangke; De Luca, Valeria; Ambrosetti, Francesco; Zhang, Bingsong; Praestgaard, Jens; Vallejo, Vanessa; Dolman, Andrew; Gomez-Mancilla, Baltazar; Biliouris, Konstantinos; Deurinck, Mark; Cormack, Francesca; Anderson, John J.; Bott, Nicholas T.; Peremen, Ziv; Issachar, Gil; Laufer, Offir; Joachim, Dale; Jagesar, Raj R.; Jongs, Niels;…	FRONTIERS IN PSYCHIATRY	2021	10.3389/fpsyt.2021.640741	Background: Digital technologies have the potential to provide objective and precise tools to detect depression-related symptoms. Deployment of digital technologies in clinical research can enable collection of large volumes of clinically relevant data that may not be captured using conventional psychometric questionnaires and patient-reported outcomes. Rigorous methodology studies to develop nov…						1	X	X
1	Linking mPFC circuit maturation to the developmental regulation of emotional memory and cognitive flexibility	Klune, Cassandra B.; Jin, Benita; DeNardo, Laura A.	ELIFE	2021	10.7554/eLife.64567							2
8	Predictors of affect following discharge from partial hospitalization: a two-week ecological momentary assessment study	Forgeard, Marie; Beard, Courtney; Shayani, Danielle; Silverman, Alexandra L.; Tsukayama, Eli; Bjorgvinsson, Throstur	PSYCHOLOGICAL MEDICINE	2021	10.1017/S0033291719004057	Background Little is known about the everyday experiences of individuals transitioning from acute to outpatient psychiatric care, an important period of risk for mood symptom relapse. This study used ecological momentary assessment (EMA) to examine whether specific daily experiences were related to momentary affective states following discharge from a partial hospitalization program (PHP). Method…
1	Evolution of stress responses refine mechanisms of social rank	Korzan, Wayne J.; Summers, Cliff H.	NEUROBIOLOGY OF STRESS	2021	10.1016/j.ynstr.2021.100328	Social rank functions to facilitate coping responses to socially stressful situations and conditions. The evolution of social status appears to be inseparably connected to the evolution of stress. Stress, aggression, reward, and decision-making neurocircuitries overlap and interact to produce status-linked relationships, which are common among both male and female populations. Behavioral conseque…						0
8	Well-being and Perceived Stigma in Individuals With Rheumatoid Arthritis and Fibromyalgia A Daily Diary Study	Van Alboom, Maite; De Ruddere, Lies; Kindt, Sara; Loeys, Tom; Van Ryckeghem, Dimitri; Bracke, Piet; Mittinty, Manasi M.; Goubert, Liesbet	CLINICAL JOURNAL OF PAIN	2021	10.1097/AJP.0000000000000929	Introduction: The presence or absence of clearly defined symptoms and underlying pathophysiology may be a crucial variable related to variability in well-being and stigmatization in individuals with chronic pain (ICPs). In the context of pain, absence of clearly defined symptoms and pathophysiology deviates from the widely endorsed biomedical model and as such, may lead to stigmatization, which i…
1	Smartphone sensing of social interactions in people with and without schizophrenia	Fulford, Daniel; Mote, Jasmine; Gonzalez, Rachel; Abplanalp, Samuel; Zhang, Yuting; Luckenbaugh, Jarrod; Onnela, Jukka-Pekka; Busso, Carlos; Gard, David E.	JOURNAL OF PSYCHIATRIC RESEARCH	2021	10.1016/j.jpsychires.2020.11.002	Social impairment is a cardinal feature of schizophrenia spectrum disorders (SZ). Smaller social network size, diminished social skills, and loneliness are highly prevalent. Existing, gold-standard assessments of social impairment in SZ often rely on self-reported information that depends on retrospective recall and detailed accounts of complex social behaviors. This is particularly problematic i…	Smartphone sensing of social interactions in people with and without schizophrenia	Fulford, Daniel and Mote, Jasmine and Gonzalez, Rachel and Abplanalp, Samuel and Zhang, Yuting and Luckenbaugh, Jarrod and Onnela, Jukka-Pekka and Busso, Carlos and Gard, David E.	J Psychiatr Res	2020	10.1016/j.jpsychires.2020.11.002	1	X	X	Social impairment is a cardinal feature of schizophrenia spectrum disorders (SZ). Smaller social network size, diminished social skills, and loneliness are highly prevalent. Existing, gold-standard assessments of social impairment in SZ often rely on self-reported information that depends on retrospective recall and detailed accounts of complex social behaviors. This is particularly problematic i…
1	Social Functioning and Social Cognition in Schizophrenia and Bipolar Disorder: Using Ecological Momentary Assessment to Identify the Origin of Bias Self Reports	Durand, Dante; Strassnig, Martin; Moore, Raeanne; Depp, Colin; Pinkham, Amy; Harvey, Philip	BIOLOGICAL PSYCHIATRY	2021	https://doi.org/10.1016/j.biopsych.2021.02.339	Objectives: People with schizophrenia (SCZ) and bipolar illness (BPI) generate self-reports of their functioning that diverge from objective information. It has been suggested that these participants do not base such reports on daily experiences, relying on other information. We used ecological momentary assessment (EMA) to sample socially relevant daily activities in SCZ and BPI and related them…						1	X	poster abstract, double included
12	Linking physical and social environments with mental health in old age: a multisensor approach for continuous real-life ecological and emotional assessment	Fernandes, Amanda; Van Lenthe, Frank J.; Vallee, Julie; Sueur, Cedric; Chaix, Basile	JOURNAL OF EPIDEMIOLOGY AND COMMUNITY HEALTH	2021	10.1136/jech-2020-214274	Background Urban stress is mentioned as a plausible mechanism leading to chronic stress, which is a risk factor of depression. Yet, an accurate assessment of urban stressors in environmental epidemiology requires new methods. This article discusses methods for the sensor-based continuous assesment of geographic environments, stress and depressive symptoms in older age. We report protocols of the …
12	A Year in the Social Life of a Teenager: Within-Persons Fluctuations in Stress, Phone Communication, and Anxiety and Depression	Rodman, Alexandra M.; Vidal Bustamante, Constanza M.; Dennison, Meg J.; Flournoy, John C.; Coppersmith, Daniel D. L.; Nook, Erik C.; Worthington, Steven; Mair, Patrick; McLaughlin, Katie A.	CLINICAL PSYCHOLOGICAL SCIENCE	2021	10.1177/2167702621991804	Stressful life events (SLEs) are strongly associated with the emergence of adolescent anxiety and depression, but the underlying mechanisms remain poorly understood, especially at the within-persons level. We investigated how adolescent social communication (i.e., frequency of calls and texts) following SLEs relates to changes in internalizing symptoms in a multitimescale, intensive, year-long st…
1	A Diary Study on When and With Whom Recovery Experiences Modulate Daily Stress and Worry During a COVID-19 Lockdown	Menard, Julie; Foucreault, Annie; Leduc, Hugues; Meunier, Sophie; Trepanier, Sarah-Genevieve	FRONTIERS IN PSYCHOLOGY	2021	10.3389/fpsyg.2021.620349	In April 2020, almost six out of 10 people around the world were in lockdown due to the COVID-19 pandemic. Being locked down usually has a deleterious effect on the confined individual's mental health. In this exceptionally challenging context, finding ways to minimize negative mood about the pandemic is essential. Pandemic-related negative states ("negative mood") and recovery experiences were i…						2
9	Computational identification of variables in neonatal vocalizations predictive for postpubertal social behaviors in a mouse model of 16p11.2 deletion	Nakamura, Mitsuteru; Ye, Kenny; Silva, Mariel Barbachan E.; Yamauchi, Takahira; Hoeppner, Daniel J.; Fayyazuddin, Amir; Kang, Gina; Yuda, Emi A.; Nagashima, Masako; Enomoto, Shingo; Hiramoto, Takeshi; Sharp, Richard; Kaneko, Itaru; Tajinda, Katsunori; Adachi, Megumi; Mihara, Takuma; Tokuno, Shinichi; Geyer, Mark A.; Broin, Pilib O.; Matsumoto, Mitsuyuki; Hiroi, Noboru	MOLECULAR PSYCHIATRY	2021	10.1038/s41380-021-01089-y	Autism spectrum disorder (ASD) is often signaled by atypical cries during infancy. Copy number variants (CNVs) provide genetically identifiable cases of ASD, but how early atypical cries predict a later onset of ASD among CNV carriers is not understood in humans. Genetic mouse models of CNVs have provided a reliable tool to experimentally isolate the impact of CNVs and identify early predictors f…
1	Moments of Connection for the Disconnected: People with Negative Relations with Others Experience Less, but Benefit More from, Positive Everyday Interaction	Merolla, Andy J.; Hansia, Afsoon; Hall, Jeffrey A.; Zhang, Shuangyue	COMMUNICATION RESEARCH	2021	10.1177/00936502211005890	Analysis of over 2,000 moments of social interaction collected through smartphone-based experience sampling showed that, over a week-long period, people who have experienced negative relations with others (relative to those who have not), interacted with individuals from less-established relationships, perceived less partner responsiveness during interactions (particularly from their established …						1	X	X
11	Daily support seeking as coping strategy in dual-smoker couples attempting to quit	Schwaninger, Philipp; Luscher, Janina; Berli, Corina; Scholz, Urte	PSYCHOLOGY & HEALTH	2021	10.1080/08870446.2021.1913157	Objective Smoking cessation is a stressful event and lapses are frequent. The dynamic model of relapse has been criticized for not integrating interpersonal factors as phasic influences. Seeking social support, as a coping strategy to deal with cravings, may help to refrain from smoking. Design Overall, 83 heterosexual dual-smoker couples reported on their craving, the extent of seeking social su…
5	Alone and Online: Understanding the Relationships Between Social Media, Solitude, and Psychological Adjustment	Thomas, Virginia; Carr, Brandon Balzer; Azmitia, Margarita; Whittaker, Steve	PSYCHOLOGY OF POPULAR MEDIA	2021	10.1037/ppm0000287	Emerging adults are heavy users of smartphones and social media, a behavioral trend that may disrupt the experience of solitude and decrease the corresponding benefits for mood regulation and identity development. This study used the experience sampling method to assess the associations between solitude, social media use, and psychological adjustment in the everyday lives of 69 college students a…
1	How COVID-19 lockdown measures could impact patients with bulimia nervosa: Exploratory results from an ongoing experience sampling method study	Leenaerts, Nicolas; Vaessen, Thomas; Ceccarini, Jenny; Vrieze, Elske	EATING BEHAVIORS	2021	10.1016/j.eatbeh.2021.101505	Objective: The impact of COVID-19 lockdown measures on patients with an eating disorder remains unclear, but preliminary results indicate that some patients could be more vulnerable to experience an increase in eating disorder pathology than others. To provide possible directions for future research, this report explored the impact of the Belgian COVID-19 lockdown measures on patients with bulimi…						1	X	X
6	Ecological momentary assessment for health behaviors and contextual factors in persons with diabetes: A systematic review	Nam, Soohyun; Griggs, Stephanie; Ash, Garrett, I; Dunton, Genevieve F.; Huang, Shuyuan; Batten, Janene; Parekh, Niyati; Whittemore, Robin	DIABETES RESEARCH AND CLINICAL PRACTICE	2021	10.1016/j.diabres.2021.108745	Aim: The objective of this systematic review was to summarize the ecological momentary assessment (EMA) methodology and associations between EMA-measured psychosocial, contextual factors and diabetes self-management. Methods: The inclusion criteria were: research of EMA and diabetes self-management behaviors such as glucose checks, administration of insulin and eating-and dietary intake behaviors…
1	The Momentary Benefits of Positive Events for Individuals With Elevated Social Anxiety	Doorley, James D.; Goodman, Fallon R.; Disabato, David J.; Kashdan, Todd B.; Weinstein, Jennifer S.; Shackman, Alexander J.	EMOTION	2021	10.1037/emo0000725	Understanding how individuals with varying levels of social anxiety respond to daily positive events is important. Psychological processes that increase positive emotions are being widely used as strategies to not only enhance well-being but also reduce the symptoms and impairment tied to negative emotional dispositions and conditions, including excessive social anxiety. At present. it is unclear…						1	did not really measure social environment (only open ended question)	43
0	Ecological Momentary Assessment of the Relationship between Positive Outcome Expectancies and Gambling Behaviour	Dowling, Nicki A.; Merkouris, Stephanie S.; Spence, Kimberley	JOURNAL OF CLINICAL MEDICINE	2021	10.3390/jcm10081709	Relapse prevention models suggest that positive outcome expectancies can constitute situational determinants of relapse episodes that interact with other factors to determine the likelihood of relapse. The primary aims were to examine reciprocal relationships between situational positive gambling outcome expectancies and gambling behaviour and moderators of these relationships. An online survey a…
1	The Moderating Effects of Social Support and Stress on Physical Activity in African American Women	Brown, Asia; Wilson, Dawn K.; Sweeney, Allison M.; Van Horn, M. Lee	ANNALS OF BEHAVIORAL MEDICINE	2021	10.1093/abm/kaaa051	Background African American women participate in less physical activity (PA), have higher rates of chronic disease, and report higher perceived stress relative to other race and sex demographic groups. Purpose Based on the stress-buffering hypothesis, this study tested the hypothesis that social support would buffer the negative effects of perceived stress on moderate-to-vigorous PA (MVPA) under …						8
1	ZOOM OR IN-PERSON: AN ECOLOGICAL MOMENTARY ASSESSMENT STUDY THE EFFECTS OF TIME WITH FRIENDS AND DEPRESSIVE SYMPTOMS ON AFFECT IN EMERGING ADULTS	Kesselring, Irena; Yaremych, Haley E.; Pegg, Samantha; Dickey, Lindsay; Kujawa, Autumn	JOURNAL OF SOCIAL AND CLINICAL PSYCHOLOGY	2021	10.1521/jscp.2021.40.2.97	Introduction: Depression is associated with increased negative affect (NA), low positive affect (PA), and interpersonal difficulties. The present study used ecological momentary assessment (EMA) to capture real-time data and explore the links between depressive symptoms, social interactions, and affect. Methods: Emerging adults (N 86) completed a self-report measure of general depression and dysp…						1	X	X
8	COVID-19 and Tinnitus	Chirakkal, Pramod; Al Hail, Amira Nasser; Zada, Nasfareen; Vijayakumar, Deepak S.	ENT-EAR NOSE & THROAT JOURNAL	2021	10.1177/0145561320974849	Coronavirus disease 2019 (COVID-19) is an infectious respiratory disease caused by the severe acute respiratory syndrome coronavirus 2, brings with it a plethora of health concerns. Although most people have mild symptoms, which are respiratory in nature, some experience neurological symptoms, central nervous system manifestations, peripheral nervous manifestations, and skeletal muscle manifestat…
1	An Ecological Momentary Intervention for people with social anxiety: A descriptive case study	Gee, Brendan Loo; Batterham, Philip J.; Gulliver, Amelia; Reynolds, Julia; Griffiths, Kathleen M.	INFORMATICS FOR HEALTH & SOCIAL CARE	2021	10.1080/17538157.2021.1896525	This study describes the development and pilot evaluation of a smartphone- delivered Ecological Momentary Intervention (EMI) for people with social anxiety symptoms. Using a software engineering framework (agile modeling, model-driven development, bottom-up development), mental health experts and software developers collaborated to develop a 4-module EMI app designed to reduce social anxiety in r…						2
1	What Does Social Support Sound Like? Challenges and Opportunities for Using Passive Episodic Audio Collection to Assess the Social Environment	Poudyal, Anubhuti; van Heerden, Alastair; Hagaman, Ashley; Islam, Celia; Thapa, Ada; Maharjan, Sujen Man; Byanjankar, Prabin; Kohrt, Brandon A.	FRONTIERS IN PUBLIC HEALTH	2021	10.3389/fpubh.2021.633606	Background: The social environment, comprised of social support, social burden, and quality of interactions, influences a range of health outcomes, including mental health. Passive audio data collection on mobile phones (e.g., episodic recording of the auditory environment without requiring any active input from the phone user) enables new opportunities to understand the social environment. We ev…						1	more dyadic and also not related to well-being	-
8	Methodological and Measurement Advances in Social Determinants of HIV: View from NIH	Greenwood, Gregory; Gaist, Paul; Namkung, Ann; Rausch, Dianne	AIDS AND BEHAVIOR	2021	10.1007/s10461-021-03234-8	Social determinants are increasingly understood as key contributors to patterns of heightened risk for HIV acquisition and suboptimal care and treatment outcomes. Yet, the ability to rigorously model, map and measure these nuanced social dynamics has been a challenge, resulting in limited examples of effective interventions and resource allocation. In 2016, the United States National Institute of…
8	Core transcriptional networks in Williams syndrome: IGF1-PI3K-AKT-mTOR, MAPK and actin signaling at the synapse echo autism	Dai, Li; Weiss, Robert B.; Dunn, Diane M.; Ramirez, Anna; Paul, Sharan; Korenberg, Julie R.	HUMAN MOLECULAR GENETICS	2021	10.1093/hmg/ddab041	Gene networks for disorders of social behavior provide the mechanisms critical for identifying therapeutic targets and biomarkers. Large behavioral phenotypic effects of small human deletions make the positive sociality of Williams syndrome (WS) ideal for determining transcriptional networks for social dysfunction currently based on DNA variations for disorders such as autistic spectrum disorder …
12	Identifying Predictors of Momentary Negative Affect and Depression Severity in Adolescents with Autism: An Exploratory Ecological Momentary Assessment Study	Dallman, Aaron R.; Bailliard, Antoine; Harrop, Clare	JOURNAL OF AUTISM AND DEVELOPMENTAL DISORDERS	2021	10.1007/s10803-021-04935-8	Depression is a common comorbidity in autism spectrum disorder (ASD). Little is known about risk factors for depression and depressive symptoms in this population. Ecological momentary assessment (EMA) has been used in the typically developing population to identify risk factors for depression, but has been rarely applied in ASD populations. In this exploratory study, 17 autistic adolescents part…
8	Effect of a mobile-based intervention on mental health in frontline healthcare workers against COVID-19: Protocol for a randomized controlled trial	Serrano-Ripoll, Maria J.; Ricci-Cabello, Ignacio; Jimenez, Rafael; Zamanillo-Campos, Rocio; Yanez-Juan, Aina M.; Bennasar-Veny, Miquel; Sitges, Carolina; Gervilla, Elena; Leiva, Alfonso; Garcia-Campayo, Javier; Garcia-Buades, M. Esther; Garcia-Toro, Mauro; Pastor-Moreno, Guadalupe; Ruiz-Perez, Isabel; Alonso-Coello, Pablo; Llobera, Joan; Fiol-deRoque, Maria A.	JOURNAL OF ADVANCED NURSING	2021	10.1111/jan.14813	Aim To evaluate the impact of a psychoeducational, mobile health intervention based on cognitive behavioural therapy and mindfulness-based approaches on the mental health of healthcare workers at the frontline against COVID-19 in Spain. Design We will carry out a two-week, individually randomized, parallel group, controlled trial. Participants will be individually randomized to receive the PsyCov…
0	Romantic attachment and support preferences in new mothers: The moderating role of stress	McLeod, Saul; Berry, Katherine; Taylor, Peter; Wearden, Alison	JOURNAL OF SOCIAL AND PERSONAL RELATIONSHIPS	2021	10.1177/0265407521990432	In the present research, we examined whether attachment anxiety and avoidance in support recipients were related to preferences for specific types of support. In addition, we examined whether stress moderated the relationship between attachment and support needs. Two-hundred and forty-five first-time mothers, currently involved in romantic relationships, participated in study 1, in which support …
0	Assessing the Mental Health of Emerging Adults Through a Mental Health App: Protocol for a Prospective Pilot Study	Yunusova, Asal; Lai, Jocelyn; Rivera, Alexander P.; Hu, Sirui; Labbaf, Sina; Rahmani, Amir M.; Dutt, Nikil; Jain, Ramesh C.; Borelli, Jessica L.	JMIR RESEARCH PROTOCOLS	2021	10.2196/25775	Background: Individuals can experience different manifestations of the same psychological disorder. This underscores the need for a personalized model approach in the study of psychopathology. Emerging adulthood is a developmental phase wherein individuals are especially vulnerable to psychopathology. Given their exposure to repeated stressors and disruptions in routine, the emerging adult popula…
1	Using Ecological Momentary Assessment for Patients With Psychosis Posthospitalization: Opportunities for Mobilizing Measurement-Based Care	Moitra, Ethan; Park, Hyun Seon; Ben-Zeev, Dror; Gaudiano, Brandon A.	PSYCHIATRIC REHABILITATION JOURNAL	2021	10.1037/prj0000417	Objective: Ecological momentary assessment (EMA) via mobile devices offers a promising approach for collecting real-time data from psychiatric patients, potentially as an augment to traditional measurement-based care strategies. This study examined whether EMA had added value in collecting clinically important data from recently hospitalized adults with psychosis, relative to traditional assessme…						1	X	X
8	Ecological Momentary Assessment of Social Interactions: Associations With Depression, Anxiety, Pain, and Fatigue in Individuals With Mild Stroke	Neff, Anna J.; Lee, Yejin; Metts, Christopher L.; Wong, Alex W. K.	ARCHIVES OF PHYSICAL MEDICINE AND REHABILITATION	2021	10.1016/j.apmr.2020.08.007	Objectives: To examine real-time relationships between social interactions and poststroke mood and somatic symptoms in participants' daily environments. Design: Prospective observational study using smartphone-based ecological momentary assessment (EMA) surveys 5 times a day for 2 weeks. Multilevel models were used to analyze data for concurrent and lagged associations. Setting: Community. Partic…
11	Interdependence and Cooperation in Daily Life	Columbus, Simon; Molho, Catherine; Righetti, Francesca; Balliet, Daniel	JOURNAL OF PERSONALITY AND SOCIAL PSYCHOLOGY	2021	10.1037/pspi0000253	Philosophers and scientists have long debated the nature of human social interactions and the prevalence of mutual dependence, conflict of interests, and power asymmetry in social situations. Yet, there is surprisingly little empirical work documenting the patterns of interdependence that people experience in daily life. We use experience sampling to study how people think about 3 dimensions of i…
10	Dynamic psychosocial risk and protective factors associated with mental health in Emergency Medical Service (EMS) personnel	Hruska, Bryce; Barduhn, Marley S.	JOURNAL OF AFFECTIVE DISORDERS	2021	10.1016/j.jad.2020.12.130	Background: EMS personnel have a heightened risk of developing posttraumatic stress disorder (PTSD) and major depression relative to other occupational populations necessitating a greater understanding of the risk and protective factors that operate each day in relation to this risk. This study examined dynamic psychosocial factors and their relationship with daily mental health symptoms among EM…
1	Ecological momentary assessment of depressive symptoms using the mind. me application: Convergence with the Patient Health Questionnaire-9 (PHQ-9)	McIntyre, Roger S.; Lee, Yena; Rong, Carola; Rosenblat, Joshua D.; Brietzke, Elisa; Pan, Zihang; Park, Caroline; Subramaniapillai, Mehala; Ragguett, Renee-Marie; Mansur, Rodrigo B.; Lui, Leanna M. W.; Nasri, Flora; Gill, Hartej; Berriah, Said	JOURNAL OF PSYCHIATRIC RESEARCH	2021	10.1016/j.jpsychires.2021.01.012	Ecological momentary assessment (EMA) for mental disorders, using application-based (app) technology capable of passive and ambient data collection, has been insufficiently evaluated and validated with rigorous, adequately-powered, high-quality studies. Herein, we sought to validate the mind.me application for the assessment of depressive symptoms in adults. Adults (ages 18-65) who self-identifie…						1	X	X
8	Early impact of COVID-19 social distancing measures on reported sexual behaviour of HIV pre-exposure prophylaxis users in Wales	Gillespie, David; Knapper, Carys; Hughes, Dyfrig; Couzens, Zoe; Wood, Fiona; de Bruin, Marijn; Ma, Richard; Jones, Adam Thomas; Williams, Adam; Hood, Kerenza	SEXUALLY TRANSMITTED INFECTIONS	2021	10.1136/sextrans-2020-054598	Objectives To describe the early impact of COVID-19 and associated control measures on the sexual behaviour of pre-exposure prophylaxis (PrEP) users in Wales. Methods Data were obtained from an ecological momentary assessment study of PrEP use and sexual behaviour. Participants were individuals accessing PrEP through the National Health Service (NHS) sexual health clinics across four health board…
0	Social interaction anxiety and perceived coping efficacy: Mechanisms of the association between minority stress and drinking consequences among sexual minority women	Dyar, Christina; Dworkin, Emily R.; Pirog, Sophia; Kaysen, Debra	ADDICTIVE BEHAVIORS	2021	10.1016/j.addbeh.2020.106718	Sexual minority women (SMW; individuals who identify as women and as lesbian, bisexual, or with another sexual minority identity) are at increased risk for problematic alcohol use compared to their heterosexual counterparts. This increased risk has been attributed to minority stress. However, longitudinal research examining associations between minority stress and alcohol use outcomes is extremel…	Social interaction anxiety and perceived coping efficacy: Mechanisms of the association between minority stress and drinking consequences among sexual minority women	Dyar, Christina and Dworkin, Emily R. and Pirog, Sophia and Kaysen, Debra	Addict Behav	2020	10.1016/j.addbeh.2020.106718				Sexual minority women (SMW; individuals who identify as women and as lesbian, bisexual, or with another sexual minority identity) are at increased risk for problematic alcohol use compared to their heterosexual counterparts. This increased risk has been attributed to minority stress. However, longitudinal research examining associations between minority stress and alcohol use outcomes is extremel…
6	Investigating the stress-related fluctuations of level of personality functioning: A critical review and agenda for future research	Sinnaeve, Roland; Vaessen, Thomas; van Diest, Ilse; Myin-Germeys, Inez; van den Bosch, Louisa M. C.; Vrieze, Elske; Kamphuis, Jan Henk; Claes, Stephan	CLINICAL PSYCHOLOGY & PSYCHOTHERAPY	2021	10.1002/cpp.2566	The Diagnostic and Statistical Manual of Mental Disorders (DSM-5) and the International Classification of Diseases (ICD-11) proposed a dimensional approach to the assessment of personality disorders (PDs). Both models dictate that the clinician first determines PD severity before assessing maladaptive traits, invoking the level of personality functioning (LPF) construct. We consider LPF a promisi…
1	Building an emotion regulation recommender algorithm for socially anxious individuals using contextual bandits	Beltzer, Miranda L.; Ameko, Mawulolo K.; Daniel, Katharine E.; Daros, Alexander R.; Boukhechba, Mehdi; Barnes, Laura E.; Teachman, Bethany A.	BRITISH JOURNAL OF CLINICAL PSYCHOLOGY	2021		Objectives Poor emotion regulation (ER) has been implicated in many mental illnesses, including social anxiety disorder. To work towards a scalable, low-cost intervention for improving ER, we developed a novel contextual recommender algorithm for ER strategies. Design N = 114 socially anxious participants were prompted via a mobile app up to six times daily for five weeks to report their emotiona…						1	X	X
5	Where it Hurts the Most: Peer Interactions on Social Media and in Person are Differentially Associated with Emotional Reactivity and Sustained Affect Among Adolescent Girls	Hamilton, Jessica L.; Do, Quyen B.; Choukas-Bradley, Sophia; Ladouceur, Cecile D.; Silk, Jennifer S.	RESEARCH ON CHILD AND ADOLESCENT PSYCHOPATHOLOGY	2021	10.1007/s10802-020-00725-5	Social media (SM) use has increasingly changed how adolescents interact with their peers, yet it remains unclear how peer interactions on social media differ from in-person peer interactions. The current study evaluated whether the context (social media or in-person) of adolescent girls' worst and best peer interactions influenced their emotional responses to peer interactions and sustained affec…
1	Positive affect state is a good predictor of movement and stress: combining data from ESM/EMA, mobile HRV measurements and trait questionnaires	Maattanen, Ilmari; Henttonen, Pentti; Valiaho, Julius; Palomaki, Jussi; Thibault, Maisa; Kallio, Johanna; Mantyjarvi, Jani; Harviainen, Tatu; Jokela, Markus	HELIYON	2021	10.1016/j.heliyon.2021.e06243	Personality describes the average behaviour and responses of individuals across situations; but personality traits are often poor predictors of behaviour in specific situations. This is known as the "personality paradox". We evaluated the interrelations between various trait and state variables in participants' everyday lives. As state measures, we used 1) experience sampling methodology (ESM/EMA…						1	X	X
12	Validation of Self-Reported Smartphone Usage Against Objectively-Measured Smartphone Usage in Hong Kong Chinese Adolescents and Young Adults	Lee, Paul H.; Tse, Andy C. Y.; Wu, Cynthia S. T.; Mak, Yim Wah; Lee, Uichin	PSYCHIATRY INVESTIGATION	2021	10.30773/pi.2020.0197	Objective This study evaluated the validity of self-reported smartphone usage data against objectively-measured smartphone usage data by directly tracking the activities in the participants' smartphone among Chinese adolescents and young adults in Hong Kong. Methods A total of 187 participants were recruited (mean age 19.4, 71.7% female) between 2017 and 2018. A smartphone usage tracking app was …
0	Harnessing SmartPhones to Personalize Nutrition in a Time of Global Pandemic	Zmora, Niv; Elinav, Eran	NUTRIENTS	2021	10.3390/nu13020422	The soar in COVID-19 cases around the globe has forced many to adapt to social distancing and self-isolation. In order to reduce contact with healthcare facilities and other patients, the CDC has advocated the use of telemedicine, i.e., electronic information and telecommunication technology. While these changes may disrupt normal behaviors and routines and induce anxiety, resulting in decreased …
0	Is frequent sighing an indicator of dispositional negative emotionality? A multi-sample, multi-measure naturalistic-observation study	Danvers, Alexander F.; Milek, Anne; Tackman, Allison M.; Kaplan, Deanna M.; Robbins, Megan L.; Poslinelli, Angelina; Moseley, Suzanne; Raison, Charles L.; Sbarra, David; Mehl, Matthias R.	JOURNAL OF RESEARCH IN PERSONALITY	2021	10.1016/j.jrp.2020.104046	Sighing is a common nonverbal everyday behavior thought to signal the experiencing of negative emotions. Prior research from a small-scale study suggests that observed daily expressions of sighing is associated with subclinical depression (Robbins, Mehl, Holleran, & Kasle, 2011). This paper replicates and extends these findings, hypothesizing that individual differences in negative emotionality a…
8	The association between psychological functioning and social support and social constraint after cancer diagnosis: a 30-day daily diary study	Rivera-Rivera, Jessica N.; Badour, Christal L.; Burris, Jessica L.	JOURNAL OF BEHAVIORAL MEDICINE	2021	10.1007/s10865-021-00200-6	This study evaluated one positive and one negative aspect of social functioning (social support and social constraint, respectively) to increase understanding of its relation to psychological functioning (distress and wellbeing) after cancer diagnosis. Participants in this longitudinal study were recently diagnosed, predominately late stage, first primary cancer survivors (n = 48). Data collectio…
1	Horizontal Collectivism Moderates the Relationship Between in-the-Moment Social Connections and Well-Being Among Latino/a College Students	Hussain, Maryam; Kho, Carmen; Main, Alexandra; Zawadzki, Matthew J.	JOURNAL OF IMMIGRANT AND MINORITY HEALTH	2021	10.1007/s10903-021-01143-5	Sleep problems and poorer well-being may be particularly salient for Latino/a college students as they tend to experience sociocultural adjustments during this transitory time. Social connections, a correlate of health, change moment-to-moment for college students and may be experienced differently for people who more strongly endorse horizontal collectivist cultural values. We used ecological mo…						1	X	X
8	Getting Active Mindfully: Rationale and Case Illustration of a Group Mind-body and Activity Program for Chronic Pain	Greenberg, Jonathan; Lin, Ann; Popok, Paula J.; Kulich, Ronald J.; Edwards, Robert R.; Vranceanu, Ana-Maria	JOURNAL OF CLINICAL PSYCHOLOGY IN MEDICAL SETTINGS	2021	10.1007/s10880-020-09758-w	Chronic pain is associated with substantial decreases in physical and emotional health. Psychosocial and physical restoration interventions, although potentially helpful, typically show small-to-moderate improvements that are limited to the short term, and often exhibit problematic adherence. Here, we present GetActive-Fitbit, a novel 10-week group program that integrates mind-body skills, pain c…
11	We Feel Good: Daily Support Provision, Health Behavior, and Well-Being in Romantic Couples	Berli, Corina; Schwaninger, Philipp; Scholz, Urte	FRONTIERS IN PSYCHOLOGY	2021	10.3389/fpsyg.2020.622492	Intimate partners are an important source of support when pursuing health goals. A vast amount of literature documents the role of social support in alleviating recipients' distress and facilitating health behaviors. Less studied is the phenomenon that providing support may entail a benefit for the provider, particularly in the context of health behavior change. In the present study, we investiga…
8	Cell Adhesion Molecules Involved in Neurodevelopmental Pathways Implicated in 3p-Deletion Syndrome and Autism Spectrum Disorder	Gandawijaya, Josan; Bamford, Rosemary A.; Burbach, J. Peter H.; Oguro-Ando, Asami	FRONTIERS IN CELLULAR NEUROSCIENCE	2021	10.3389/fncel.2020.611379	Autism spectrum disorder (ASD) is characterized by impaired social interaction, language delay and repetitive or restrictive behaviors. With increasing prevalence, ASD is currently estimated to affect 0.5-2.0% of the global population. However, its etiology remains unclear due to high genetic and phenotypic heterogeneity. Copy number variations (CNVs) are implicated in several forms of syndromic …
0	An N-of-1 study of daily alcohol consumption following minimum unit pricing implementation in Scotland	Kwasnicka, Dominika; Boroujerdi, Massoud; O'Gorman, Aileen; Anderson, Martin; Craig, Peter; Bowman, Louise; McCann, Mark	ADDICTION	2021	10.1111/add.15382	Background and aims: Within the context of Scotland's policy change to implement a minimum unit price (MUP) per unit of alcohol sold in licensed premises, this study used an N-of-1 design to assess between-person differences in the psychological and social factors associated with daily alcohol consumption. Design and setting: A mixed-methods approach combined N-of-1 observational studies, compris…
6	On the Road to Personalized Psychotherapy: A Research Agenda Based on Cognitive Behavior Therapy for Depression	Huibers, Marcus J. H.; Lorenzo-Luaces, Lorenzo; Cuijpers, Pim; Kazantzis, Nikolaos	FRONTIERS IN PSYCHIATRY	2021	10.3389/fpsyt.2020.607508	In this conceptual paper, we outline the many challenges on the road to personalized psychotherapy, using the example of cognitive behavior therapy (CBT) for depression. To optimize psychotherapy for the individual patient, we need to find out how therapy works (identification of mechanisms of change) and for whom it works (identification of moderators). To date, psychotherapy research has not re…
0	Within-Day Variability in Negative Affect Moderates Cue Responsiveness in High-Calorie Snacking	Papadakis, Thalia; Ferguson, Stuart G.; Schuez, Benjamin	FRONTIERS IN PSYCHOLOGY	2021	10.3389/fpsyg.2020.590497	Background: Many discretionary foods ("snacks") contribute both to individual health risks and to global issues, in particular through high carbon footprints and water scarcity. Snacking is influenced by the presence of snacking cues such as food availability, observing others eating, and negative affect. However, less is known about the mechanisms underlying the effects of negative affect. This …
9	The Effect of LPS and Ketoprofen on Cytokines, Brain Monoamines, and Social Behavior in Group-Housed Pigs	Veit, Christina; Janczak, Andrew M.; Ranheim, Birgit; Vas, Judit; Valros, Anna; Sandercock, Dale A.; Piepponen, Petteri; Dulgheriu, Daniela; Nordgreen, Janicke	FRONTIERS IN VETERINARY SCIENCE	2021	10.3389/fvets.2020.617634	Poor health is a risk factor for damaging behaviors, but the mechanisms behind this link are unknown. Injection of pigs with lipopolysaccharide (LPS) can be used to model aspects of poor health. Recent studies have shown that LPS-injected pigs perform more tail- and ear-directed behavior compared to saline-injected pigs and suggest that pro-inflammatory cytokines may play a role in these behavior…
1	Examining the Correlation Between Depression and Social Behavior on Smartphones Through Usage Metadata: Empirical Study	Wang, Yameng; Ren, Xiaotong; Liu, Xiaoqian; Zhu, Tingshao	JMIR MHEALTH AND UHEALTH	2021	10.2196/19046	Background: As smartphone has been widely used, understanding how depression correlates with social behavior on smartphones can be beneficial for early diagnosis of depression. An enormous amount of research relied on self-report questionnaires, which is not objective. Only recently the increased availability of rich data about human behavior in digital space has provided new perspectives for the…						1	X	X
1	How and when goal-oriented self-regulation improves college students' well-being: A weekly diary study	Wang, Huatian; Yang, Jinxin; Li, Peikai	CURRENT PSYCHOLOGY	2021	10.1007/s12144-020-01288-w	This study investigates how (i.e., through what mechanism) and when (i.e., under what conditions) goal-oriented self-regulation behaviors improve college students' psychological well-being. On the basis of data from 74 s-year Chinese college students in a weekly diary study (296 observations), we conducted a moderated mediation model and found that goal-oriented self-regulations behaviors (i.e., …						1	X	only weekly measures
1	Emotional Well-Being Under Conditions of Lockdown: An Experience Sampling Study in Austria During the COVID-19 Pandemic	Stieger, Stefan; Lewetz, David; Swami, Viren	JOURNAL OF HAPPINESS STUDIES	2021	10.1007/s10902-020-00337-2	The coronavirus (COVID-19) pandemic and attendant lockdown measures present serious threats to emotional well-being worldwide. Here, we examined the extent to which being outdoors (vs. indoors), the experience of loneliness, and screen-time are associated with emotional well-being during the COVID-19 pandemic using an experiencing sampling method. In April 2020, Austrian adults (N = 286, age M = …						1	X	X
8	The Influence of Forced Social Isolation on the Auditory Ecology and Psychosocial Functions of Listeners With Cochlear Implants During COVID-19 Mitigation Efforts	Dunn, Camille C.; Stangl, Elizabeth; Oleson, Jacob; Smith, Michelle; Chipara, Octav; Wu, Yu-Hsiang	EAR AND HEARING	2021	10.1097/AUD.0000000000000991	Objectives: The impact of social distancing on communication and psychosocial variables among individuals with hearing impairment during COVID-19 pandemic. It was our concern that patients who already found themselves socially isolated (Wie et al. 2010) as a result of their hearing loss would be perhaps more susceptible to changes in their communication habits resulting in further social isolatio…
1	Ecological momentary assessment of self-rated health, daily strategies and self-management app use among trauma-exposed adults	Hensler, Ida; Sveen, Josefin; Cernvall, Martin; Arnberg, Filip K.	EUROPEAN JOURNAL OF PSYCHOTRAUMATOLOGY	2021	10.1080/20008198.2021.1920204	Background: The process whereby trauma-exposed people benefit from self-management apps to increase health is poorly understood. Objective: We investigated whether access to a self-management smartphone app for posttraumatic stress (PTSD Coach) improved momentary self-rated health (SRH) and if use of a self-management app or specific strategies related to SRH. Method: Participants were 179 adults…						1	X	X
8	Toward understanding the impact of mHealth features for people with HIV: a latent class analysis of PositiveLinks usage	Canan, Chelsea E.; Flickinger, Tabor E.; Waselewski, Marika; Tabackman, Alexa; Baker, Logan; Eger, Samuel; Waldman, Ava Lena D.; Ingersoll, Karen; Dillingham, Rebecca	TRANSLATIONAL BEHAVIORAL MEDICINE	2021	10.1093/tbm/ibz180	PositiveLinks (PL) is a multi-feature smartphone-based platform to improve engagement-in-care and viral suppression (VS) among clinic patients living with HIV. Features include medication reminders, mood/stress checkins, a community board, and secure provider messaging. Our goal was to examine how PL users interact with the app and determine whether usage patterns correlate with clinical outcomes…
1	Striving for crisis resolution or crisis resilience? The crisis layers and thresholds model and Information and Communication Technology-mediated social sensing for evidence-based crisis management and communication	Gaspar, Rui; Domingos, Samuel; Brito, Duarte; Leiras, Gisela; Filipe, Jessica; Raposo, Beatriz; de Arriaga, Miguel Telo	HUMAN BEHAVIOR AND EMERGING TECHNOLOGIES	2021	10.1002/hbe2.241	Do crisis evolve linearly through sequential one-directional stages that end with their resolution? Or are crisis, a set of nonlinear events with somewhat a chaotic nature, better represented as multilayer relapse cycles, that is, a series of dynamic processes and templates that evolve at different levels of analysis and can either go forward-achievement-or go back-relapses? Moreover, should cris…						3
13	Provision of social support by mayors in times of crisis: a cross-sectional study among Dutch mayors	Jong, Wouter; Duckers, Michel L. A.; van der Velden, Peter G.	EUROPEAN JOURNAL OF PSYCHOTRAUMATOLOGY	2021	10.1080/20008198.2020.1833645	Background: During times of crisis, mayors may play an important role as public leaders and providers of social support to affected residents. However, empirical studies have not yet been conducted among the involved mayors about the support they provide and the factors associated with it. Objective: The aim is to examine the support the mayors provided to the affected residents during crises and…
1	Emotional States Associated With Being in the Community and Being With Others Among Individuals With Serious Mental Illnesses	Nagata, Shinichi; McCormick, Bryan; Brusilovskiy, Eugene; Zisman-Ilani, Yaara; Wilson, Stephany; Snethen, Gretchen; Townley, Greg; Salzer, Mark S.	AMERICAN JOURNAL OF ORTHOPSYCHIATRY	2021	10.1037/ort0000516	Individuals with serious mental illnesses generally spend extensive amounts of time at home and alone. The aim of the current study was to examine differences in emotional states between being at home and being in the community, and between being alone and being with others. Ecological momentary assessment was utilized 3 times per day over 14 days with 91 individuals with serious mental illnesses…						1	double included	double included
1	Digital phenotyping and the COVID-19 pandemic: Capturing behavioral change in patients with psychiatric disorders	Jagesar, Raj R.; Roozen, Mila C.; van der Heijden, Inge; Ikani, Nessa; Tyborowska, Anna; Penninx, Brenda W. J. H.; Ruhe, Henricus G.; Sommer, Iris E. C.; Kas, Martien J.; Vorstman, Jacob A. S.	EUROPEAN NEUROPSYCHOPHARMACOLOGY	2021	10.1016/j.euroneuro.2020.11.012	The COVID-19 pandemic has led to unprecedented societal changes limiting us in our mobility and our ability to connect with others in person. These unusual but widespread changes provide a unique opportunity for studies using digital phenotyping tools. Digital phenotyping tools, such as mobile passive monitoring platforms (MPM), provide a new perspective on human behavior and hold promise to impr…						43
5	Social media use and well-being: A prospective experience-sampling study	Faelens, Lien; Hoorelbeke, Kristof; Soenens, Bart; Van Gaeveren, Kyle; De Marez, Lieven; De Raedt, Rudi; Koster, Ernst H. W.	COMPUTERS IN HUMAN BEHAVIOR	2021	10.1016/j.chb.2020.106510	Facebook and Instagram are currently the most popular Social Network Sites (SNS) for young adults. A large amount of research examined the relationship between these SNS and well-being, and possible intermediate constructs such as social comparison, self-esteem, and repetitive negative thinking (RNT). However, most of these studies have cross-sectional designs and use self-report indicators of SN…	Social media use and well-being: A prospective experience-sampling study	Faelens, Lien; Hoorelbeke, Kristof; Soenens, Bart; Van Gaeveren, Kyle; De Marez, Lieven; De Raedt, Rudi; Koster, Ernst H. W.	COMPUTERS IN HUMAN BEHAVIOR	2021	10.1016/j.chb.2020.106510				Facebook and Instagram are currently the most popular Social Network Sites (SNS) for young adults. A large amount of research examined the relationship between these SNS and well-being, and possible intermediate constructs such as social comparison, self-esteem, and repetitive negative thinking (RNT). However, most of these studies have cross-sectional designs and use self-report indicators of SN…
1	COVID-19-Related Disruptions and Increased mHealth Emergency Use Intention: Experience Sampling Method Study	Zhang, Zhenduo; Zhang, Li; Zheng, Junwei; Xiao, Huan; Li, Zhigang	JMIR MHEALTH AND UHEALTH	2020	10.2196/20642	Background: The COVID-19 pandemic has become a global public health event, which has raised concerns regarding individuals' health. Individuals need to cope with the COVID-19 pandemic with guidelines on symptom recognition, home isolation, and maintain mental health. Besides routine use of mobile health (mHealth) such as accessing information to keep healthy, individuals can use mHealth services …						2
11	The prevalence of dyads in social life	Peperkoorn, Leonard S.; Becker, D. Vaughn; Balliet, Daniel; Columbus, Simon; Molho, Catherine; Van Lange, Paul A. M.	PLOS ONE	2020	10.1371/journal.pone.0244188	A salient objective feature of the social environment in which people find themselves is group size. Knowledge of group size is highly relevant to behavioural scientists given that humans spend considerable time in social settings and the number of others influences much of human behaviour. What size of group do people actually look for and encounter in everyday life? Here we report four survey s…
11	Too Stressed to Help? The Effects of Stress on Noticing Partner Needs and Enacting Support	Neff, Lisa A.; Nguyen, Thao T. T.; Williamson, Hannah C.	PERSONALITY AND SOCIAL PSYCHOLOGY BULLETIN	2020	10.1177/0146167220974490	Although couples' support exchanges are especially important during times of stress, coping with stress often taxes individuals' energy and resources and may render it more difficult for partners to provide support to one another. In a daily diary study of 121 married couples, we examined whether spouses' chronic and daily non-marital stressors were associated with their capacity to accurately pe…
1	How Response Styles Moderate the Relationship between Daily Stress and Social Interactions in Depression, Social Phobia, and Controls	Gloster, Andrew T.; Hoyer, Jurgen; Karekla, Maria; Meyer, Andrea; Bader, Klaus; Imboden, Christian; Mikoteit, Thorsten; Hatzinger, Martin; Lieb, Roselind	PSYCHOTHERAPY AND PSYCHOSOMATICS	2020	10.1159/000511102	Introduction: Stress and social isolation are potent predictors of negative health outcomes and are impacted in mood and anxiety disorders. Difficulties in social interactions have been particularly noted in people diagnosed with major depression disorder (MDD) and social phobia (SP). It remains poorly understood, however, how these variables interact on a moment-to-moment basis and which variabl…						1	X	X
1	Real-time Mental Health Impact of the COVID-19 Pandemic on College Students: Ecological Momentary Assessment Study	Kleiman, Evan M.; Yeager, April L.; Grove, Jeremy L.; Kellerman, John K.; Kim, Joanne S.	JMIR MENTAL HEALTH	2020	10.2196/24815	Background: College students' mental health may be disproportionally affected by the COVID-19 pandemic because of the abrupt shift off campus and subsequent loss of a social network and potential long-term impact on job prospects. Objective: We sought to assess the nature of COVID-19's mental health impact among a sample of undergraduates who were experiencing the pandemic as it occurred in real …						1	X	did not measure social environment in daily life
8	Adding insult to injury: Illegitimate stressors and their association with situational well-being, social self-esteem, and desire for revenge	Semmer, Norbert K.; Jacobshagen, Nicola; Keller, Anita C.; Meier, Laurenz L.	WORK AND STRESS	2020	10.1080/02678373.2020.1857465	Implying an offense to self, appraising a stressor as indicating a lack of consideration by others should have effects beyond its stressfulness per se. In Stress-as-Offense-to-Self theory (SOS), such stressors are called "illegitimate stressors." We assessed situations appraised as stressful in two diary studies (N-1 = 117, N-2 = 137). Outcome variables were feelings of resentment in both studies…
1	Coping Motivated Alcohol Use: The Role of Social Anxiety and Dissociation	Cook, Matthew A.; Newins, Amie R.; Dvorak, Robert D.	SUBSTANCE USE & MISUSE	2020	10.1080/10826084.2020.1861630	Background: Social anxiety has been associated with higher rates of negative alcohol use consequences, and this relationship appears to be accounted for by coping drinking motives. Dissociation is commonly present in anxiety disorders, including social anxiety disorder, and may serve to unconsciously reduce negative emotions when more effortful coping strategies are not effective. Objectives: The…						8
0	Enjoying nature, exercise, social interaction, and affect: A daily diary study	Anderson, Austen R.	JOURNAL OF HEALTH PSYCHOLOGY	2020	10.1177/1359105320977642	This study investigated the pathways linking daily nature enjoyment to affect by testing whether the associations would be fully explained by exercise and social interaction. Participants (N = 782; 55.6% female; age 25-74, M-age = 47.9) from the Midlife in the United States (MIDUS) refresher study completed surveys across 8 days. Multilevel models indicated that enjoying nature with others tended…						double included
0	Is Well-Being Associated With the Quantity and Quality of Social Interactions?	Sun, Jessie; Harris, Kelci; Vazire, Simine	JOURNAL OF PERSONALITY AND SOCIAL PSYCHOLOGY	2020	10.1037/pspp0000272	Social relationships are often touted as critical for well-being. However, the vast majority of studies on social relationships have relied on self-report measures of both social interactions and well-being, which makes it difficult to disentangle true associations from shared method variance. To address this gap, we assessed the quantity and quality of social interactions using both self-report …						double included
10	Co-Creating and Evaluating an App-Based Well-Being Intervention: The HOW (Healthier Outcomes at Work) Social Work Project	Ravalier, Jermaine M.; Wainwright, Elaine; Smyth, Nina; Clabburn, Oliver; Wegrzynek, Paulina; Loon, Mark	INTERNATIONAL JOURNAL OF ENVIRONMENTAL RESEARCH AND PUBLIC HEALTH	2020	10.3390/ijerph17238730	Stress and mental health at work are the leading causes of long-term sickness absence in the UK, with chronically poor working conditions impacting employee physiological and psychological health. Social workers play a significant part in the fabric of UK society, but have one of the most stressful occupations in the country. The aim of this project was to work with UK social workers to co-develo…
0	Managing Procrastination on Social Networking Sites: The D-Crastinate Method	Alblwi, Abdulaziz; Al-Thani, Dena; McAlaney, John; Ali, Raian	HEALTHCARE	2020	10.3390/healthcare8040577	Procrastination refers to the voluntary avoidance or postponement of action that needs to be taken, that results in negative consequences such as low academic performance, anxiety, and low self-esteem. Previous work has demonstrated the role of social networking site (SNS) design in users' procrastination and revealed several types of procrastination on SNS. In this work, we propose a method to c…
8	Digital Phenotyping to Quantify Psychosocial Well-Being Trajectories After Spinal Cord Injury	Mercier, Hannah W.; Hamner, Jason W.; Torous, John; Onnela, Jukka Pekka; Taylor, J. Andrew	AMERICAN JOURNAL OF PHYSICAL MEDICINE & REHABILITATION	2020	10.1097/PHM.0000000000001506	Objective The aim of the study was to explore feasibility of smartphone-based digital phenotyping methods to examine depression and its relation to psychosocial well-being indicators after spinal cord injury. Design Smartphone research platform obtained smartphone sensor and survey data among community-living adult wheelchair users with spinal cord injury. Weekly measurements for 4 mos included P…	Digital Phenotyping to Quantify Psychosocial Well-Being Trajectories After Spinal Cord Injury	Mercier, Hannah W.; Hamner, Jason W.; Torous, John; Onnela, Jukka Pekka; Taylor, J. Andrew	AMERICAN JOURNAL OF PHYSICAL MEDICINE & REHABILITATION	2020	10.1097/PHM.0000000000001506				Objective The aim of the study was to explore feasibility of smartphone-based digital phenotyping methods to examine depression and its relation to psychosocial well-being indicators after spinal cord injury. Design Smartphone research platform obtained smartphone sensor and survey data among community-living adult wheelchair users with spinal cord injury. Weekly measurements for 4 mos included P…
5	Testing the Efficacy of a Multicomponent, Self-Guided, Smartphone-Based Meditation App: Three-Armed Randomized Controlled Trial	Goldberg, Simon B.; Imhoff-Smith, Theodore; Bolt, Daniel M.; Wilson-Mendenhall, Christine D.; Dahl, Cortland J.; Davidson, Richard J.; Rosenkranz, Melissa A.	JMIR MENTAL HEALTH	2020	10.2196/23825	Background: A growing number of randomized controlled trials (RCTs) suggest psychological benefits associated with meditation training delivered via mobile health. However, research in this area has primarily focused on mindfulness, only one of many meditative techniques. Objective: This study aims to evaluate the efficacy of 2 versions of a self-guided, smartphone-based meditation app-the Health…
1	ESMvis: a tool for visualizing individual Experience Sampling Method (ESM) data	Bringmann, Laura F.; van der Veen, Date C.; Wichers, Marieke; Riese, Harriette; Stulp, Gert	QUALITY OF LIFE RESEARCH	2020	10.1007/s11136-020-02701-4	Purpose The experience sampling method (ESM) is used for intensive longitudinal time-series data collection during normal daily life. ESM data give information on momentary affect, activities and (social) context of, for example, patients suffering from mental disorders, and allows for person-specific feedback reports. However, current personalized feedback reports only display a selection of mea…	ESMvis: a tool for visualizing individual Experience Sampling Method (ESM) data	Bringmann, Laura F.; van der Veen, Date C.; Wichers, Marieke; Riese, Harriette; Stulp, Gert	QUALITY OF LIFE RESEARCH	2020	10.1007/s11136-020-02701-4	2			Purpose The experience sampling method (ESM) is used for intensive longitudinal time-series data collection during normal daily life. ESM data give information on momentary affect, activities and (social) context of, for example, patients suffering from mental disorders, and allows for person-specific feedback reports. However, current personalized feedback reports only display a selection of mea…
10	When and how do hospital nurses cope with daily stressors? A multilevel study	Martinez-Zaragoza, Fermin; Benavides-Gil, Gemma; Rovira, Tatiana; Martin-del-Rio, Beatriz; Edo, Silvia; Garcia-Sierra, Rosa; Solanes-Puchol, Angel; Fernandez-Castro, Jordi	PLOS ONE	2020	10.1371/journal.pone.0240725	Background During their workday, nurses face a variety of stressors that are dealt with using different coping strategies. One criticism of the contextual models of work stress is that they fail to focus on individual responses like coping with stress. Neverthless, little is know about the momentary determinants of coping in nurses. Objectives To identify the momentary predictors of problem-focus…
1	Unpacking Social Avoidance and Substance Use in Social Anxiety: Does Extraversion Explain Behavior Variability?	Aurora, Pallavi; Coifman, Karin G.	JOURNAL OF PSYCHOPATHOLOGY AND BEHAVIORAL ASSESSMENT	2021	10.1007/s10862-020-09844-1	Social anxiety is characterized by heightened fear and anxiety associated with social situations, resulting in the use of avoidance behaviors. Contemporary models suggest that some individuals with social anxiety may choose to completely avoid social situations, while others may seek social connections and interactions and utilize avoidance behaviors such as substance use as a means of distress t…	Unpacking Social Avoidance and Substance Use in Social Anxiety: Does Extraversion Explain Behavior Variability?	Aurora, Pallavi; Coifman, Karin G.	JOURNAL OF PSYCHOPATHOLOGY AND BEHAVIORAL ASSESSMENT	2020	10.1007/s10862-020-09844-1	1	X	X	Social anxiety is characterized by heightened fear and anxiety associated with social situations, resulting in the use of avoidance behaviors. Contemporary models suggest that some individuals with social anxiety may choose to completely avoid social situations, while others may seek social connections and interactions and utilize avoidance behaviors such as substance use as a means of distress t…
1	Variability in emotion regulation strategy use is negatively associated with depressive symptoms	Wang, Xiaoqin; Blain, Scott D.; Meng, Jie; Liu, Yuan; Qiu, Jiang	COGNITION & EMOTION	2021	10.1080/02699931.2020.1840337	Variability in the emotion regulation (ER) strategies one uses throughout daily life has been suggested to reflect adaptive ER ability and to act as a protective factor in mental health. Moreover, psychological inflexibility and persistent negative affect (or affective inertia) are key features of depression and other forms of mental illness and are often further exacerbated by rigid or overly pa…	Variability in emotion regulation strategy use is negatively associated with depressive symptoms	Wang, Xiaoqin; Blain, Scott D.; Meng, Jie; Liu, Yuan; Qiu, Jiang	COGNITION & EMOTION	2020	10.1080/02699931.2020.1840337	2			Variability in the emotion regulation (ER) strategies one uses throughout daily life has been suggested to reflect adaptive ER ability and to act as a protective factor in mental health. Moreover, psychological inflexibility and persistent negative affect (or affective inertia) are key features of depression and other forms of mental illness and are often further exacerbated by rigid or overly pa…
6	Suicidal thoughts, suicidal behaviours and self-harm in daily life: A systematic review of ecological momentary assessment studies	Gee, Brendan Loo; Han, Jin; Benassi, Helen; Batterham, Philip J.	DIGITAL HEALTH	2020	10.1177/2055207620963958	Background Ecological Momentary Assessments (EMA) offer an approach to understand the daily risk factors of suicide and self-harm of individuals through the use of self-monitoring techniques using mobile technologies. Objectives This systematic review aimed to examine the results of studies on suicidality risk factors and self-harm that used Ecological Momentary Assessments. Methods Pubmed and Ps…	Suicidal thoughts, suicidal behaviours and self-harm in daily life: A systematic review of ecological momentary assessment studies	Gee, Brendan Loo; Han, Jin; Benassi, Helen; Batterham, Philip J.	DIGITAL HEALTH	2020	10.1177/2055207620963958				Background Ecological Momentary Assessments (EMA) offer an approach to understand the daily risk factors of suicide and self-harm of individuals through the use of self-monitoring techniques using mobile technologies. Objectives This systematic review aimed to examine the results of studies on suicidality risk factors and self-harm that used Ecological Momentary Assessments. Methods Pubmed and Ps…
10	Effect of Individual Environmental Heat-Stress Variables on Training and Recovery in Professional Team Sport	O'Connor, Fergus K.; Stern, Steven E.; Doering, Thomas M.; Minett, Geoffrey M.; Reaburn, Peter R.; Bartlett, Jonathan D.; Coffey, Vernon G.	INTERNATIONAL JOURNAL OF SPORTS PHYSIOLOGY AND PERFORMANCE	2020	10.1123/ijspp.2019-0837	Context: Exercise in hot environments increases body temperature and thermoregulatory strain. However, little is known regarding the magnitude of effect that ambient temperature (T-a). relative humidity (RH), and solar radiation individually have on team-sport athletes. Purpose: T-a determine the effect of these individual heat-stress variables on team-sport training performance and recovery. Met…
6	Digital phenotyping for mental health of college students: a clinical review	Melcher, Jennifer; Hays, Ryan; Torous, John	EVIDENCE-BASED MENTAL HEALTH	2020	10.1136/ebmental-2020-300180	Experiencing continued growth in demand for mental health services among students, colleges are seeking digital solutions to increase access to care as classes shift to remote virtual learning during the COVID-19 pandemic. Using smartphones to capture real-time symptoms and behaviours related to mental illnesses, digital phenotyping offers a practical tool to help colleges remotely monitor and as…	Digital phenotyping for mental health of college students: a clinical review	Melcher, Jennifer; Hays, Ryan; Torous, John	EVIDENCE-BASED MENTAL HEALTH	2020	10.1136/ebmental-2020-300180				Experiencing continued growth in demand for mental health services among students, colleges are seeking digital solutions to increase access to care as classes shift to remote virtual learning during the COVID-19 pandemic. Using smartphones to capture real-time symptoms and behaviours related to mental illnesses, digital phenotyping offers a practical tool to help colleges remotely monitor and as…
12	The Impact of Physical Distancing Policies During the COVID-19 Pandemic on Health and Well-Being Among Australian Adolescents	Munasinghe, Sithum; Sperandei, Sandro; Freebairn, Louise; Conroy, Elizabeth; Jani, Hir; Marjanovic, Sandra; Page, Andrew	JOURNAL OF ADOLESCENT HEALTH	2020	10.1016/j.jadohealth.2020.08.008	Purpose: Physical distancing policies in the state of New South Wales (Australia) were implemented on March 23, 2020, because of the COVID-19 pandemic. This study investigated changes in physical activity, dietary behaviors, and well-being during the early period of this policy. Methods: A cohort of young people aged 13-19 years from Sydney (N = 582) were prospectively followed for 22 weeks (Nove…	The Impact of Physical Distancing Policies During the COVID-19 Pandemic on Health and Well-Being Among Australian Adolescents	Munasinghe, Sithum; Sperandei, Sandro; Freebairn, Louise; Conroy, Elizabeth; Jani, Hir; Marjanovic, Sandra; Page, Andrew	JOURNAL OF ADOLESCENT HEALTH	2020	10.1016/j.jadohealth.2020.08.008				Purpose: Physical distancing policies in the state of New South Wales (Australia) were implemented on March 23, 2020, because of the COVID-19 pandemic. This study investigated changes in physical activity, dietary behaviors, and well-being during the early period of this policy. Methods: A cohort of young people aged 13-19 years from Sydney (N = 582) were prospectively followed for 22 weeks (Nove…
5	Do people with elevated social anxiety respond differently to digital and face-to-face communications? Two daily diary studies with null effects	Doorley, James D.; Volgenau, Kristina M.; Kelso, Kerry C.; Kashdan, Todd B.; Shackman, Alexander J.	JOURNAL OF AFFECTIVE DISORDERS	2020	10.1016/j.jad.2020.07.069	Background: Retrospective studies have found that people with elevated social anxiety (SA) show a preference for digital/online communication, which may be due to perceptions of enhanced emotional safety. Whether these individuals prefer digital compared to face-to-face communication and experience emotional benefits naturalistically remains unclear. Methods: We recruited college students (N = 12…	Do people with elevated social anxiety respond differently to digital and face-to-face communications? Two daily diary studies with null effects	Doorley, James D.; Volgenau, Kristina M.; Kelso, Kerry C.; Kashdan, Todd B.; Shackman, Alexander J.	JOURNAL OF AFFECTIVE DISORDERS	2020	10.1016/j.jad.2020.07.069				Background: Retrospective studies have found that people with elevated social anxiety (SA) show a preference for digital/online communication, which may be due to perceptions of enhanced emotional safety. Whether these individuals prefer digital compared to face-to-face communication and experience emotional benefits naturalistically remains unclear. Methods: We recruited college students (N = 12…
1	Digital Phenotyping to Enhance Substance Use Treatment During the COVID-19 Pandemic	Hsu, Michael; Ahern, David K.; Suzuki, Joji	JMIR MENTAL HEALTH	2020	10.2196/21814	Due to the COVID-19 pandemic, many clinical addiction treatment programs have been required to transition to telephonic or virtual visits. Novel solutions are needed to enhance substance use treatment during a time when many patients are disconnected from clinical care and social support. Digital phenotyping, which leverages the unique functionality of smartphone sensors (GPS, social behavior, an…	Digital Phenotyping to Enhance Substance Use Treatment During the COVID-19 Pandemic	Hsu, Michael; Ahern, David K.; Suzuki, Joji	JMIR MENTAL HEALTH	2020	10.2196/21814	1	6	6	Due to the COVID-19 pandemic, many clinical addiction treatment programs have been required to transition to telephonic or virtual visits. Novel solutions are needed to enhance substance use treatment during a time when many patients are disconnected from clinical care and social support. Digital phenotyping, which leverages the unique functionality of smartphone sensors (GPS, social behavior, an…
1	Off-task thinking among adults with and without social anxiety disorder: an ecological momentary assessment study	Arch, Joanna J.; Wilcox, Ramsey R.; Ives, Lindsay T.; Sroloff, Aylah; Andrews-Hanna, Jessica R.	COGNITION & EMOTION	2021	10.1080/02699931.2020.1830751	Although task-unrelated thinking (often conceptualised as "mind-wandering") has been increasingly investigated in recent years, the content and correlates of everyday off-task thought in clinical disorders, particularly anxiety disorders, remain poorly understood. We aimed to address this gap by using ecological momentary assessment to assess off-task and on-task thoughts in adults with social an…	Off-task thinking among adults with and without social anxiety disorder: an ecological momentary assessment study	Arch, Joanna J.; Wilcox, Ramsey R.; Ives, Lindsay T.; Sroloff, Aylah; Andrews-Hanna, Jessica R.	COGNITION & EMOTION	2020	10.1080/02699931.2020.1830751	8			Although task-unrelated thinking (often conceptualised as "mind-wandering") has been increasingly investigated in recent years, the content and correlates of everyday off-task thought in clinical disorders, particularly anxiety disorders, remain poorly understood. We aimed to address this gap by using ecological momentary assessment to assess off-task and on-task thoughts in adults with social an…
1	State loneliness is associated with emotional hypervigilance in daily life: A network analysis	Meng, Jie; Wang, Xiaoqin; Wei, Dongtao; Qiu, Jiang	PERSONALITY AND INDIVIDUAL DIFFERENCES	2020	10.1016/j.paid.2020.110154	Loneliness is associated with many physical and mental health problems, but the underlying mechanism remains unclear. Studies on trait loneliness have found evidence supporting the hypothesis that loneliness is associated with hypervigilance for social threats. However, few studies have examined this hypothesis with state loneliness. This study aims at testing the hypervigilance hypothesis of lon…	State loneliness is associated with emotional hypervigilance in daily life: A network analysis	Meng, Jie; Wang, Xiaoqin; Wei, Dongtao; Qiu, Jiang	PERSONALITY AND INDIVIDUAL DIFFERENCES	2020	10.1016/j.paid.2020.110154	1	X	X	Loneliness is associated with many physical and mental health problems, but the underlying mechanism remains unclear. Studies on trait loneliness have found evidence supporting the hypothesis that loneliness is associated with hypervigilance for social threats. However, few studies have examined this hypothesis with state loneliness. This study aims at testing the hypervigilance hypothesis of lon…
12	Temporal association between objectively measured smartphone usage, sleep quality and physical activity among Chinese adolescents and young adults	Lee, Paul H.; Tse, Andy C. Y.; Wu, Cynthia S. T.; Mak, Yim Wah; Lee, Uichin	JOURNAL OF SLEEP RESEARCH	2020	10.1111/jsr.13213	We studied the association between objectively measured smartphone usage and objectively measured sleep quality and physical activity for seven consecutive days among Hong Kong adolescents and young adults aged 11-25 years (n = 357, 67% female). We installed an app that tracked the subjects' smartphone usage and had them wear an ActiGraph GT3X accelerometer on their wrist to measure their sleep q…	Temporal association between objectively measured smartphone usage, sleep quality and physical activity among Chinese adolescents and young adults	Lee, Paul H.; Tse, Andy C. Y.; Wu, Cynthia S. T.; Mak, Yim Wah; Lee, Uichin	JOURNAL OF SLEEP RESEARCH	2020	10.1111/jsr.13213	12			We studied the association between objectively measured smartphone usage and objectively measured sleep quality and physical activity for seven consecutive days among Hong Kong adolescents and young adults aged 11-25 years (n = 357, 67% female). We installed an app that tracked the subjects' smartphone usage and had them wear an ActiGraph GT3X accelerometer on their wrist to measure their sleep q…
5	Being My Own Companion in Times of Social Isolation - A 14-Day Mobile Self-Compassion Intervention Improves Stress Levels and Eating Behavior	Schnepper, Rebekka; Reichenberger, Julia; Blechert, Jens	FRONTIERS IN PSYCHOLOGY	2020	10.3389/fpsyg.2020.595806	The worldwide spread of the coronavirus disease (COVID-19) and the resulting lockdown has affected the whole world and the maintenance of healthy eating behavior might be an additional challenge. Self-compassion (SC) interventions emphasize not only treating oneself in a caring way regarding personal weaknesses, e.g., diet lapses, but also the recognition of shared human suffering. Thus, self-com…	Being My Own Companion in Times of Social Isolation - A 14-Day Mobile Self-Compassion Intervention Improves Stress Levels and Eating Behavior	Schnepper, Rebekka; Reichenberger, Julia; Blechert, Jens	FRONTIERS IN PSYCHOLOGY	2020	10.3389/fpsyg.2020.595806				The worldwide spread of the coronavirus disease (COVID-19) and the resulting lockdown has affected the whole world and the maintenance of healthy eating behavior might be an additional challenge. Self-compassion (SC) interventions emphasize not only treating oneself in a caring way regarding personal weaknesses, e.g., diet lapses, but also the recognition of shared human suffering. Thus, self-com…
12	A daily diary study on adolescents' mood, empathy, and prosocial behavior during the COVID-19 pandemic	van de Groep, Suzanne; Zanolie, Kiki; Green, Kayla H.; Sweijen, Sophie W.; Crone, Eveline A.	PLOS ONE	2020	10.1371/journal.pone.0240349	Adolescence is a formative phase for social development. The COVID-19 pandemic and associated regulations have led to many changes in adolescents' lives, including limited opportunities for social interactions. The current exploratory study investigated the effect of the first weeks of COVID-19 pandemic lockdown on Dutch adolescents' (N= 53 with attrition, N= 36 without attrition) mood, empathy, …	A daily diary study on adolescents' mood, empathy, and prosocial behavior during the COVID-19 pandemic	van de Groep, Suzanne; Zanolie, Kiki; Green, Kayla H.; Sweijen, Sophie W.; Crone, Eveline A.	PLOS ONE	2020	10.1371/journal.pone.0240349				Adolescence is a formative phase for social development. The COVID-19 pandemic and associated regulations have led to many changes in adolescents' lives, including limited opportunities for social interactions. The current exploratory study investigated the effect of the first weeks of COVID-19 pandemic lockdown on Dutch adolescents' (N= 53 with attrition, N= 36 without attrition) mood, empathy, …
5	Between Instagram browsing and subjective well-being: Social comparison or emotional contagion?	Choi, Sukyoung; Kim, Eun-Mee	MEDIA PSYCHOLOGY	2020	10.1080/15213269.2020.1824120	Two studies examined which theoretical approach-social comparison and emotional contagion-is more appropriate to explain the mechanism underlying the association between Instagram browsing and subjective well-being. We assessed both between-person and within-person associations using a quasi-experiment (Study 1) and a 7-day diary study (Study 2). Results suggest that the mechanisms behind affect …	Between Instagram browsing and subjective well-being: Social comparison or emotional contagion?	Choi, Sukyoung; Kim, Eun-Mee	MEDIA PSYCHOLOGY	2020	10.1080/15213269.2020.1824120				Two studies examined which theoretical approach-social comparison and emotional contagion-is more appropriate to explain the mechanism underlying the association between Instagram browsing and subjective well-being. We assessed both between-person and within-person associations using a quasi-experiment (Study 1) and a 7-day diary study (Study 2). Results suggest that the mechanisms behind affect …
1	Rationale and Design of the Women's Health And Daily Experiences Project: Protocol for an Ecological Momentary Assessment Study to Identify Real-Time Predictors of Midlife Women's Physical Activity	Arigo, Danielle; Brown, Megan M.; Pasko, Kristen; Ainsworth, Matthew Cole; Travers, Laura; Gupta, Adarsh; Downs, Danielle Symons; Smyth, Joshua M.	JMIR RESEARCH PROTOCOLS	2020	10.2196/19044	Background: Midlife women are at an elevated risk for cardiovascular disease (CVD) and associated mortality. Those who have additional risk conditions such as obesity or hypertension report specific barriers to engaging in cardioprotective behaviors such as physical activity (PA). Considerable effort has been devoted to understanding PA determinants and designing interventions for midlife women, …	Rationale and Design of the Women's Health And Daily Experiences Project: Protocol for an Ecological Momentary Assessment Study to Identify Real-Time Predictors of Midlife Women's Physical Activity	Arigo, Danielle; Brown, Megan M.; Pasko, Kristen; Ainsworth, Matthew Cole; Travers, Laura; Gupta, Adarsh; Downs, Danielle Symons; Smyth, Joshua M.	JOURNAL OF MEDICAL INTERNET RESEARCH	2020	10.2196/19044	6			Background: Midlife women are at an elevated risk for cardiovascular disease (CVD) and associated mortality. Those who have additional risk conditions such as obesity or hypertension report specific barriers to engaging in cardioprotective behaviors such as physical activity (PA). Considerable effort has been devoted to understanding PA determinants and designing interventions for midlife women, …
10	How the Lagged and Accumulated Effects of Stress, Coping, and Tasks Affect Mood and Fatigue during Nurses' Shifts	Martinez-Zaragoza, Fermin; Fernandez-Castro, Jordi; Benavides-Gil, Gemma; Garcia-Sierra, Rosa	INTERNATIONAL JOURNAL OF ENVIRONMENTAL RESEARCH AND PUBLIC HEALTH	2020	10.3390/ijerph17197277	Nurses experience significant stress and emotional exhaustion, leading to burnout and fatigue. This study assessed how the nurses' mood and fatigue evolves during their shifts, and the temporal factors that influence these phenomena. Performing a two-level design with repeated measures with moments nested into a person level, a random sample of 96 nurses was recruited. The ecological momentary as…	How the Lagged and Accumulated Effects of Stress, Coping, and Tasks Affect Mood and Fatigue during Nurses' Shifts	Martinez-Zaragoza, Fermin; Fernandez-Castro, Jordi; Benavides-Gil, Gemma; Garcia-Sierra, Rosa	INTERNATIONAL JOURNAL OF ENVIRONMENTAL RESEARCH AND PUBLIC HEALTH	2020	10.3390/ijerph17197277				Nurses experience significant stress and emotional exhaustion, leading to burnout and fatigue. This study assessed how the nurses' mood and fatigue evolves during their shifts, and the temporal factors that influence these phenomena. Performing a two-level design with repeated measures with moments nested into a person level, a random sample of 96 nurses was recruited. The ecological momentary as…
1	Lifestyle behaviors, psychological distress, and well-being: A daily diary study	Anderson, Austen R.; Fowers, Blaine J.	SOCIAL SCIENCE & MEDICINE	2020	10.1016/j.socscimed.2020.113263	Rationale: Many lifestyle behaviors such as diet, exercise, social interaction, and substance use are related to physical and mental health. Less understood are the day-to-day associations of these behaviors with both psychological distress, well-being, and with each other. Objective: This study investigated how a number of common lifestyle behaviors were associated with psychological distress an…	Lifestyle behaviors, psychological distress, and well-being: A daily diary study	Anderson, Austen R.; Fowers, Blaine J.	SOCIAL SCIENCE & MEDICINE	2020	10.1016/j.socscimed.2020.113263	1	X	X	Rationale: Many lifestyle behaviors such as diet, exercise, social interaction, and substance use are related to physical and mental health. Less understood are the day-to-day associations of these behaviors with both psychological distress, well-being, and with each other. Objective: This study investigated how a number of common lifestyle behaviors were associated with psychological distress an…
8	Three novel prevention, diagnostic, and treatment options for COVID-19 urgently necessitating controlled randomized trials	Horowitz, Richard, I; Freeman, Phyllis R.	MEDICAL HYPOTHESES	2020	10.1016/j.mehy.2020.109851	Purpose: Asymptomatic or minimally symptomatic infection with COVID-19 can result in silent transmission to large numbers of individuals, resulting in expansion of the pandemic with a global increase in morbidity and mortality. New ways of screening the general population for COVID-19 are urgently needed along with novel effective prevention and treatment strategies. Hypothesis: A hypothetical th…	Three novel prevention, diagnostic, and treatment options for COVID-19 urgently necessitating controlled randomized trials	Horowitz, Richard, I; Freeman, Phyllis R.	MEDICAL HYPOTHESES	2020	10.1016/j.mehy.2020.109851				Purpose: Asymptomatic or minimally symptomatic infection with COVID-19 can result in silent transmission to large numbers of individuals, resulting in expansion of the pandemic with a global increase in morbidity and mortality. New ways of screening the general population for COVID-19 are urgently needed along with novel effective prevention and treatment strategies. Hypothesis: A hypothetical th…
1	Getting Stuck in Social Isolation: Solitude Inertia and Depressive Symptoms	Elmer, Timon; Geschwind, Nicole; Peeters, Frenk; Wichers, Marieke; Bringmann, Laura	JOURNAL OF ABNORMAL PSYCHOLOGY	2020	10.1037/abn0000588	Social isolation and depression are tightly linked and can reinforce each other in a vicious cycle. Yet, the antecedents of this complex cycle are not well understood. To date, little is known about how the dynamics of social isolation in daily life (i.e., solitude) play a role in this cycle. To investigate these complex dynamics, we introduce the concept of solitude inertia, which captures indiv…	Getting Stuck in Social Isolation: Solitude Inertia and Depressive Symptoms	Elmer, Timon; Geschwind, Nicole; Peeters, Frenk; Wichers, Marieke; Bringmann, Laura	JOURNAL OF ABNORMAL PSYCHOLOGY	2020	10.1037/abn0000588	1	X	X	Social isolation and depression are tightly linked and can reinforce each other in a vicious cycle. Yet, the antecedents of this complex cycle are not well understood. To date, little is known about how the dynamics of social isolation in daily life (i.e., solitude) play a role in this cycle. To investigate these complex dynamics, we introduce the concept of solitude inertia, which captures indiv…
1	Initial examination of social compensation and honing frameworks for sexual minority social life and well-being	Robbins, Megan L.; Karan, Alexander; Randall, Ashley K.	JOURNAL OF SOCIAL AND PERSONAL RELATIONSHIPS	2021	10.1177/0265407520961840	The present study used an ecologically-valid approach to address the lack of understanding of similarities and differences in social network size and social interaction quality, and links to affect, among same- and different-gender couples. People in couples who self-identified as a woman with a woman (n= 48), man with a man (n= 40), woman with a man (n= 33), and man with a woman (n= 33) complete…	Initial examination of social compensation and honing frameworks for sexual minority social life and well-being	Robbins, Megan L.; Karan, Alexander; Randall, Ashley K.	JOURNAL OF SOCIAL AND PERSONAL RELATIONSHIPS	2020	10.1177/0265407520961840	1	X	11	The present study used an ecologically-valid approach to address the lack of understanding of similarities and differences in social network size and social interaction quality, and links to affect, among same- and different-gender couples. People in couples who self-identified as a woman with a woman (n= 48), man with a man (n= 40), woman with a man (n= 33), and man with a woman (n= 33) complete…
8	Persons with intellectual and multiple disabilities activate via non-verbal responses a smartphone's Google Assistant to access preferred stimulation	Lancioni, Giulio E.; Singh, Nirbhay N.; O'Reilly, Mark F.; Sigafoos, Jeff; Alberti, Gloria; Campodonico, Francesca; Acquaviva, Giusy; Chiariello, Valeria; Desideri, Lorenzo	INTERNATIONAL JOURNAL OF DEVELOPMENTAL DISABILITIES	2020	10.1080/20473869.2020.1827213	Objectives The present study evaluated a new smartphone-based program to help 12 participants with intellectual disability plus visual and motor impairments to self-regulate their stimulation input (thus avoiding their dependence on staff) through simple non-verbal responses. Method Nonconcurrent multiple baseline designs across participants were used to assess the effects of the program. The tec…	Persons with intellectual and multiple disabilities activate via non-verbal responses a smartphone's Google Assistant to access preferred stimulation	Lancioni, Giulio E.; Singh, Nirbhay N.; O'Reilly, Mark F.; Sigafoos, Jeff; Alberti, Gloria; Campodonico, Francesca; Acquaviva, Giusy; Chiariello, Valeria; Desideri, Lorenzo	INTERNATIONAL JOURNAL OF DEVELOPMENTAL DISABILITIES	2020	10.1080/20473869.2020.1827213				Objectives The present study evaluated a new smartphone-based program to help 12 participants with intellectual disability plus visual and motor impairments to self-regulate their stimulation input (thus avoiding their dependence on staff) through simple non-verbal responses. Method Nonconcurrent multiple baseline designs across participants were used to assess the effects of the program. The tec…
8	COVID-19: Is There Evidence for the Use of Herbal Medicines as Adjuvant Symptomatic Therapy?	Silveira, Damaris; Prieto-Garcia, Jose Maria; Boylan, Fabio; Estrada, Omar; Fonseca-Bazzo, Yris Maria; Jamal, Claudia Masrouah; Magalhaes, Perola Oliveira; Pereira, Edson Oliveira; Tomczyk, Michal; Heinrich, Michael	FRONTIERS IN PHARMACOLOGY	2020	10.3389/fphar.2020.581840	Background Current recommendations for the self-management of SARS-Cov-2 disease (COVID-19) include self-isolation, rest, hydration, and the use of NSAID in case of high fever only. It is expected that many patients will add other symptomatic/adjuvant treatments, such as herbal medicines. Aims To provide a benefits/risks assessment of selected herbal medicines traditionally indicated for "respira…	COVID-19: Is There Evidence for the Use of Herbal Medicines as Adjuvant Symptomatic Therapy?	Silveira, Damaris; Prieto-Garcia, Jose Maria; Boylan, Fabio; Estrada, Omar; Fonseca-Bazzo, Yris Maria; Jamal, Claudia Masrouah; Magalhaes, Perola Oliveira; Pereira, Edson Oliveira; Tomczyk, Michal; Heinrich, Michael	FRONTIERS IN PHARMACOLOGY	2020	10.3389/fphar.2020.581840				Background Current recommendations for the self-management of SARS-Cov-2 disease (COVID-19) include self-isolation, rest, hydration, and the use of NSAID in case of high fever only. It is expected that many patients will add other symptomatic/adjuvant treatments, such as herbal medicines. Aims To provide a benefits/risks assessment of selected herbal medicines traditionally indicated for "respira…
5	Bedtime social media use, sleep, and affective wellbeing in young adults: an experience sampling study	Das-Friebel, Ahuti; Lenneis, Anita; Realo, Anu; Sanborn, Adam; Tang, Nicole K. Y.; Wolke, Dieter; von Muhlenen, Adrian; Lemola, Sakari	JOURNAL OF CHILD PSYCHOLOGY AND PSYCHIATRY	2020	10.1111/jcpp.13326	Background Findings from primarily cross-sectional studies have linked more extensive social media use to poorer sleep and affective wellbeing among adolescents and young adults. This study examined bedtime social media use, sleep, and affective wellbeing, using an experience sampling methodology with the aim of establishing a day-to-day temporal link between the variables. The study hypothesized…	Bedtime social media use, sleep, and affective wellbeing in young adults: an experience sampling study	Das-Friebel, Ahuti; Lenneis, Anita; Realo, Anu; Sanborn, Adam; Tang, Nicole K. Y.; Wolke, Dieter; von Muhlenen, Adrian; Lemola, Sakari	JOURNAL OF CHILD PSYCHOLOGY AND PSYCHIATRY	2020	10.1111/jcpp.13326				Background Findings from primarily cross-sectional studies have linked more extensive social media use to poorer sleep and affective wellbeing among adolescents and young adults. This study examined bedtime social media use, sleep, and affective wellbeing, using an experience sampling methodology with the aim of establishing a day-to-day temporal link between the variables. The study hypothesized…
1	The Negative Interactive Effects of Nostalgia and Loneliness on Affect in Daily Life	Newman, David B.; Sachs, Matthew E.	FRONTIERS IN PSYCHOLOGY	2020	10.3389/fpsyg.2020.02185	Research has suggested that nostalgia is a mixed, albeit predominantly positive emotion. One proposed function of nostalgia is to attenuate the negative consequences of loneliness. This restorative effect of nostalgia, however, has been demonstrated with cross sectional and experimental methods that lack ecological validity. In studies that have measured nostalgia in daily life, however, nostalgi…	The Negative Interactive Effects of Nostalgia and Loneliness on Affect in Daily Life	Newman, David B.; Sachs, Matthew E.	FRONTIERS IN PSYCHOLOGY	2020	10.3389/fpsyg.2020.02185	1	X	X	Research has suggested that nostalgia is a mixed, albeit predominantly positive emotion. One proposed function of nostalgia is to attenuate the negative consequences of loneliness. This restorative effect of nostalgia, however, has been demonstrated with cross sectional and experimental methods that lack ecological validity. In studies that have measured nostalgia in daily life, however, nostalgi…
6	The effect of participating in MedEx Wellness, a community-based chronic disease exercise rehabilitation programme, on physical, clinical and psychological health: A study protocol for a cohort trial	Kehoe, Brona; Skelly, Fiona; Moyna, Niall; Cantwell, Mairead; Boran, Lorraine; Daly, Leslie; McCarren, Andrew; Dowd, Kieran; Woods, Catherine; McCaffrey, Noel; Loughney, Lisa	CONTEMPORARY CLINICAL TRIALS COMMUNICATIONS	2020	10.1016/j.conctc.2020.100591	Background: Community-based exercise rehabilitation programmes for chronic disease are an effective alternative to traditional hospital-based programmes. MedEx Wellness is a novel community-based exercise rehabilitation programme that integrates a range of chronic diseases. The aim of this trial was to investigate the effect of participating in MedEx Wellness on physical, clinical and psychologic…
1	COVID-19: Preliminary Data on the Impact of Social Distancing on Loneliness and Mental Health	Lewis, Katie	JOURNAL OF PSYCHIATRIC PRACTICE	2020	10.1097/PRA.0000000000000488	The COVID-19 pandemic and its need for social distancing as a response have the potential to increase the experience of loneliness in the population, with an associated increase in symptoms of mental disorders. As the world has largely adapted to remote platforms for employment, socializing, and health service delivery, the degree to which virtual opportunities for social engagement may offset th…	COVID-19: Preliminary Data on the Impact of Social Distancing on Loneliness and Mental Health	Lewis, Katie	JOURNAL OF PSYCHIATRIC PRACTICE	2020	10.1097/PRA.0000000000000488	1	X	X	The COVID-19 pandemic and its need for social distancing as a response have the potential to increase the experience of loneliness in the population, with an associated increase in symptoms of mental disorders. As the world has largely adapted to remote platforms for employment, socializing, and health service delivery, the degree to which virtual opportunities for social engagement may offset th…
1	Social context and the real-world consequences of social anxiety	Hur, Juyoen; DeYoung, Kathryn A.; Islam, Samiha; Anderson, Allegra S.; Barstead, Matthew G.; Shackman, Alexander J.	PSYCHOLOGICAL MEDICINE	2020	10.1017/S0033291719002022	Background Social anxiety lies on a continuum, and young adults with elevated symptoms are at risk for developing a range of psychiatric disorders. Yet relatively little is known about the factors that govern the hour-by-hour experience and expression of social anxiety in the real world. Methods Here we used smartphone-based ecological momentary assessment (EMA) to intensively sample emotional ex…	Social context and the real-world consequences of social anxiety	Hur, Juyoen; DeYoung, Kathryn A.; Islam, Samiha; Anderson, Allegra S.; Barstead, Matthew G.; Shackman, Alexander J.	PSYCHOLOGICAL MEDICINE	2020	10.1017/S0033291719002022	1	X	X	Background Social anxiety lies on a continuum, and young adults with elevated symptoms are at risk for developing a range of psychiatric disorders. Yet relatively little is known about the factors that govern the hour-by-hour experience and expression of social anxiety in the real world. Methods Here we used smartphone-based ecological momentary assessment (EMA) to intensively sample emotional ex…
12	Cortisol Synchrony in Older Couples: Daily Socioemotional Correlates and Interpersonal Differences	Pauly, Theresa; Michalowski, Victoria I.; Drewelies, Johanna; Gerstorf, Denis; Ashe, Maureen C.; Madden, Kenneth M.; Hoppmann, Christiane A.	PSYCHOSOMATIC MEDICINE	2020	10.1097/PSY.0000000000000838	Objective Social relationships can have positive and negative influences, and these associations are particularly pronounced in old age. This study focuses on everyday interpersonal physiological dynamics (cortisol synchrony) in older couples and investigates its associations with partner presence, positive daily partner interactions, and empathy. Methods We conducted coordinated multilevel analy…	Cortisol Synchrony in Older Couples: Daily Socioemotional Correlates and Interpersonal Differences	Pauly, Theresa; Michalowski, Victoria I.; Drewelies, Johanna; Gerstorf, Denis; Ashe, Maureen C.; Madden, Kenneth M.; Hoppmann, Christiane A.	PSYCHOSOMATIC MEDICINE	2020	10.1097/PSY.0000000000000838				Objective Social relationships can have positive and negative influences, and these associations are particularly pronounced in old age. This study focuses on everyday interpersonal physiological dynamics (cortisol synchrony) in older couples and investigates its associations with partner presence, positive daily partner interactions, and empathy. Methods We conducted coordinated multilevel analy…
12	Is social media screen time really associated with poor adolescent mental health? A time use diary study	Barthorpe, Amber; Winstone, Lizzy; Mars, Becky; Moran, Paul	JOURNAL OF AFFECTIVE DISORDERS	2020	10.1016/j.jad.2020.05.106	Background: There is increasing concern regarding the potential impact of social media use on the mental health of young people. Previous research has relied heavily on retrospective accounts of social media screen-time. Yet recent evidence suggests that such self-report measures are unreliable, correlating poorly with more objective measures of social media use. In principle, time use diaries pr…	Is social media screen time really associated with poor adolescent mental health? A time use diary study	Barthorpe, Amber; Winstone, Lizzy; Mars, Becky; Moran, Paul	JOURNAL OF AFFECTIVE DISORDERS	2020	10.1016/j.jad.2020.05.106				Background: There is increasing concern regarding the potential impact of social media use on the mental health of young people. Previous research has relied heavily on retrospective accounts of social media screen-time. Yet recent evidence suggests that such self-report measures are unreliable, correlating poorly with more objective measures of social media use. In principle, time use diaries pr…
1	Deconstructing the relationships between self-esteem and paranoia in early psychosis: an experience sampling study	Monsonet, Manel; Kwapil, Thomas R.; Barrantes-Vidal, Neus	BRITISH JOURNAL OF CLINICAL PSYCHOLOGY	2020	10.1111/bjc.12263	Background No studies have examined the association between self-esteem and paranoia developmentally across the critical stages of psychosis emergence. The present study fills this gap and extends previous research by examining how different dimensions, measures, and types of self-esteem relate to daily-life paranoia across at-risk mental states for psychosis (ARMS) and first episode of psychosis…	Deconstructing the relationships between self-esteem and paranoia in early psychosis: an experience sampling study	Monsonet, Manel; Kwapil, Thomas R.; Barrantes-Vidal, Neus	BRITISH JOURNAL OF CLINICAL PSYCHOLOGY	2020	10.1111/bjc.12263	1	X	X	Background No studies have examined the association between self-esteem and paranoia developmentally across the critical stages of psychosis emergence. The present study fills this gap and extends previous research by examining how different dimensions, measures, and types of self-esteem relate to daily-life paranoia across at-risk mental states for psychosis (ARMS) and first episode of psychosis…
1	Do Daily Spiritual Experiences Moderate the Effect of Stressors on Psychological Well-being? A Smartphone-based Experience Sampling Study of Depressive Symptoms and Flourishing	Kent, Blake Victor; Henderson, W. Matthew; Bradshaw, Matt; Ellison, Christopher G.; Wright, Bradley R. E.	INTERNATIONAL JOURNAL FOR THE PSYCHOLOGY OF RELIGION	2021	10.1080/10508619.2020.1777766	Much of the survey research on religion/spirituality and mental health in the U.S. must be assumed to capture stable respondent traits when it is possible temporary states are actually being recorded. The smartphone-based experience sampling method (ESM) in the SoulPulse Study, which collected data twice a day for two weeks, allows an opportunity to examine this problem further by assessing state…	Do Daily Spiritual Experiences Moderate the Effect of Stressors on Psychological Well-being? A Smartphone-based Experience Sampling Study of Depressive Symptoms and Flourishing	Kent, Blake Victor; Henderson, W. Matthew; Bradshaw, Matt; Ellison, Christopher G.; Wright, Bradley R. E.	INTERNATIONAL JOURNAL FOR THE PSYCHOLOGY OF RELIGION	2020	10.1080/10508619.2020.1777766	0			Much of the survey research on religion/spirituality and mental health in the U.S. must be assumed to capture stable respondent traits when it is possible temporary states are actually being recorded. The smartphone-based experience sampling method (ESM) in the SoulPulse Study, which collected data twice a day for two weeks, allows an opportunity to examine this problem further by assessing state…
10	Job insecurity fluctuations and support towards Italian precarious schoolteachers	Giunchi, Marianna; Marques-Quinteiro, Pedro; Ghislieri, Chiara; Vonthron, Anne-Marie	CAREER DEVELOPMENT INTERNATIONAL	2020	10.1108/CDI-12-2019-0283	Purpose The negative consequences of job insecurity on the well-being of individuals are well known. However, the perceptions of job insecurity over time and how some factors such as social support may affect them have received limited attention. This study follows precarious schoolteachers for three weeks before the end of their contract to explore how their perceptions of job insecurity evolve …	Job insecurity fluctuations and support towards Italian precarious schoolteachers	Giunchi, Marianna; Marques-Quinteiro, Pedro; Ghislieri, Chiara; Vonthron, Anne-Marie	CAREER DEVELOPMENT INTERNATIONAL	2020	10.1108/CDI-12-2019-0283	0			Purpose The negative consequences of job insecurity on the well-being of individuals are well known. However, the perceptions of job insecurity over time and how some factors such as social support may affect them have received limited attention. This study follows precarious schoolteachers for three weeks before the end of their contract to explore how their perceptions of job insecurity evolve …
1	Design and verification of a structure for isolating stress in sandwich MEMS accelerometer	Mo, Yuming; Yang, Jie; Peng, Bo; Xie, Guofen; Tang, Bin	MICROSYSTEM TECHNOLOGIES-MICRO-AND NANOSYSTEMS-INFORMATION STORAGE AND PROCESSING SYSTEMS	2021	10.1007/s00542-020-04980-w	In this paper, a structure for isolating packaging stress in a sandwich MEMS capacitive accelerometer is proposed and verified. The structure is designed and analyzed by finite element modeling (FEM) using ABAQUS. Two kinds of MEMS accelerometer, one with the stress isolation structure and the other without it, were simulated and compared. Simulation results show that the structure can reduce pac…	Design and verification of a structure for isolating stress in sandwich MEMS accelerometer	Mo, Yuming; Yang, Jie; Peng, Bo; Xie, Guofen; Tang, Bin	MICROSYSTEM TECHNOLOGIES-MICRO-AND NANOSYSTEMS-INFORMATION STORAGE AND PROCESSING SYSTEMS	2020	10.1007/s00542-020-04980-w	2			In this paper, a structure for isolating packaging stress in a sandwich MEMS capacitive accelerometer is proposed and verified. The structure is designed and analyzed by finite element modeling (FEM) using ABAQUS. Two kinds of MEMS accelerometer, one with the stress isolation structure and the other without it, were simulated and compared. Simulation results show that the structure can reduce pac…
11	Complementing Human Behavior Assessment by Leveraging Personal Ubiquitous Devices and Social Links: An Evaluation of the Peer-Ceived Momentary Assessment Method	Berrocal, Allan; Concepcion, Waldo; De Dominicis, Stefano; Wac, Katarzyna	JMIR MHEALTH AND UHEALTH	2020	10.2196/15947	Background: Ecological momentary assessment (EMA) enables individuals to self-report their subjective momentary physical and emotional states. However, certain conditions, including routine observable behaviors (eg, moods, medication adherence) as well as behaviors that may suggest declines in physical or mental health (eg, memory losses, compulsive disorders) cannot be easily and reliably measur…
5	How and Why Social Media Affect Subjective Well-Being: Multi-Site Use and Social Comparison as Predictors of Change Across Time	Wirtz, Derrick; Tucker, Amanda; Briggs, Chloe; Schoemann, Alexander M.	JOURNAL OF HAPPINESS STUDIES	2021	10.1007/s10902-020-00291-z	How and why does the widespread use of social media affect happiness? The present study examined whether the three components of subjective well-being-positive affect, negative affect, and life satisfaction-were impacted by use of three of the most popular social network sites in the U.S. (Facebook, Twitter, and Instagram), using the experience sampling method. Over 10 days, greater everyday use …	How and Why Social Media Affect Subjective Well-Being: Multi-Site Use and Social Comparison as Predictors of Change Across Time	Wirtz, Derrick; Tucker, Amanda; Briggs, Chloe; Schoemann, Alexander M.	JOURNAL OF HAPPINESS STUDIES	2020	10.1007/s10902-020-00291-z				How and why does the widespread use of social media affect happiness? The present study examined whether the three components of subjective well-being-positive affect, negative affect, and life satisfaction-were impacted by use of three of the most popular social network sites in the U.S. (Facebook, Twitter, and Instagram), using the experience sampling method. Over 10 days, greater everyday use …
1	Ecological Validity of Trait Emotion Regulation Strategy Measures	McMahon, Tierney P.; Naragon-Gainey, Kristin	PSYCHOLOGICAL ASSESSMENT	2020	10.1037/pas0000827	Research on emotion regulation (ER) strategies has often relied on trait self-report measures, where individuals retrospectively report their tendency to engage in a specific strategy. Although this method is convenient and useful in many clinical and research settings, it is subject to a number of response and memory biases and may not accurately reflect ER as it is naturalistically employed in …	Ecological Validity of Trait Emotion Regulation Strategy Measures	McMahon, Tierney P.; Naragon-Gainey, Kristin	PSYCHOLOGICAL ASSESSMENT	2020	10.1037/pas0000827	1	X	14	Research on emotion regulation (ER) strategies has often relied on trait self-report measures, where individuals retrospectively report their tendency to engage in a specific strategy. Although this method is convenient and useful in many clinical and research settings, it is subject to a number of response and memory biases and may not accurately reflect ER as it is naturalistically employed in …
1	Perfectionism and causal attributions: An experience sampling approach	Harper, Kelly L.; Eddington, Kari M.; Silvia, Paul J.	JOURNAL OF RESEARCH IN PERSONALITY	2020	10.1016/j.jrp.2020.103978	The primary aim of the study was to examine whether dimensions of perfectionism-socially prescribed perfectionism (SPP) and self-oriented perfectionism (SOP)-were related to causal attributions, and to what extent event-specific attributions about social interactions were related to mood. Experience sampling methodology was used to examine event-specific attributions about negative social interac…	Perfectionism and causal attributions: An experience sampling approach	Harper, Kelly L.; Eddington, Kari M.; Silvia, Paul J.	JOURNAL OF RESEARCH IN PERSONALITY	2020	10.1016/j.jrp.2020.103978	1	X	X	The primary aim of the study was to examine whether dimensions of perfectionism-socially prescribed perfectionism (SPP) and self-oriented perfectionism (SOP)-were related to causal attributions, and to what extent event-specific attributions about social interactions were related to mood. Experience sampling methodology was used to examine event-specific attributions about negative social interac…
1	Nudging the Better Angels of Our Nature: A Field Experiment on Morality and Well-Being	Waytz, Adam; Hofmann, Wilhelm	EMOTION	2020	10.1037/emo0000588	A field experiment examines how moral behavior, moral thoughts, and self-benefiting behavior affect daily well-being. Using experience sampling technology, we randomly grouped participants over 10 days to either behave morally, have moral thoughts, or do something positive for themselves. Participants received treatment-specific instructions in the morning of 5 days and no instructions on the oth…	Nudging the Better Angels of Our Nature: A Field Experiment on Morality and Well-Being	Waytz, Adam; Hofmann, Wilhelm	EMOTION	2020	10.1037/emo0000588	0			A field experiment examines how moral behavior, moral thoughts, and self-benefiting behavior affect daily well-being. Using experience sampling technology, we randomly grouped participants over 10 days to either behave morally, have moral thoughts, or do something positive for themselves. Participants received treatment-specific instructions in the morning of 5 days and no instructions on the oth…
1	Type D Personality and Global Positioning System Tracked Social Behavior in Patients With Cardiovascular Disease	Habibovic, Mirela; Gavidia, Giovana; Broers, Eva; Wetzels, Mart; Ayoola, Idowu; Ribas, Vicent; Piera-Jimenez, Jordi; Widdershoven, Jos; Denollet, Johan	HEALTH PSYCHOLOGY	2020	10.1037/hea0000823	Objective: Social behavior (e.g., loneliness, isolation) has been indicated as an important risk factor for cardiovascular disease. Recent studies show that Type D personality might be an important predictor of social behavior. Hence, the current exploratory study aims to examine, using ecological assessment, whether Type D personality is associated with a lower likelihood to engage in social enc…						0
5	When facebook and finals collide - procrastinatory social media usage predicts enhanced anxiety	Sternberg, Nurit; Luria, Roy; Chandhok, Susannah; Vickers, Brian; Kross, Ethan; Sheppes, Gal	COMPUTERS IN HUMAN BEHAVIOR	2020	10.1016/j.chb.2020.106358	In the digital age we live in, refraining from procrastinatory social media usage, particularly when conflicting with highly valued goal pursuit, can result in failure and subsequent negative psychological outcomes. Despite mounting interest, existing evidence remains correlational and restricted to mundane contexts. To fill these gaps the current two study investigation provides converging ecolo…	When facebook and finals collide - procrastinatory social media usage predicts enhanced anxiety	Sternberg, Nurit; Luria, Roy; Chandhok, Susannah; Vickers, Brian; Kross, Ethan; Sheppes, Gal	COMPUTERS IN HUMAN BEHAVIOR	2020	10.1016/j.chb.2020.106358				In the digital age we live in, refraining from procrastinatory social media usage, particularly when conflicting with highly valued goal pursuit, can result in failure and subsequent negative psychological outcomes. Despite mounting interest, existing evidence remains correlational and restricted to mundane contexts. To fill these gaps the current two study investigation provides converging ecolo…
1	Emotion Malleability Beliefs and Emotion Experience and Regulation in the Daily Lives of People with High Trait Social Anxiety	Daniel, Katharine E.; Goodman, Fallon R.; Beltzer, Miranda L.; Daros, Alexander R.; Boukhechba, Mehdi; Barnes, Laura E.; Teachman, Bethany A.	COGNITIVE THERAPY AND RESEARCH	2020	10.1007/s10608-020-10139-8	Background The extent to which a person believes they can change or control their own emotions is associated with trait-level symptoms of mood and anxiety-related psychopathology. Method The present study examined how this belief relates to momentary and daily self-reports of affect, emotion regulation tendencies, and perceived effectiveness of emotion regulation attempts throughout a five-week e…	Emotion Malleability Beliefs and Emotion Experience and Regulation in the Daily Lives of People with High Trait Social Anxiety	Daniel, Katharine E.; Goodman, Fallon R.; Beltzer, Miranda L.; Daros, Alexander R.; Boukhechba, Mehdi; Barnes, Laura E.; Teachman, Bethany A.	COGNITIVE THERAPY AND RESEARCH	2020	10.1007/s10608-020-10139-8	8			Background The extent to which a person believes they can change or control their own emotions is associated with trait-level symptoms of mood and anxiety-related psychopathology. Method The present study examined how this belief relates to momentary and daily self-reports of affect, emotion regulation tendencies, and perceived effectiveness of emotion regulation attempts throughout a five-week e…
10	Evaluating real-time momentary stress and affect in police officers using a smartphone application	Ryu, Gi Wook; Yang, Yong Sook; Choi, Mona	BMC PUBLIC HEALTH	2020	10.1186/s12889-020-09225-z	Background Police officers work under stressful conditions, and the resulting occupational stress may impact their health and well-being through changes in positive affect (PA) and negative affect (NA). It is therefore important to assess officers' stress, PA, and NA while it is experienced. This study evaluates police officers' momentary stress and affect in real-world settings using an ecologic…	Evaluating real-time momentary stress and affect in police officers using a smartphone application	Ryu, Gi Wook; Yang, Yong Sook; Choi, Mona	BMC PUBLIC HEALTH	2020	10.1186/s12889-020-09225-z				Background Police officers work under stressful conditions, and the resulting occupational stress may impact their health and well-being through changes in positive affect (PA) and negative affect (NA). It is therefore important to assess officers' stress, PA, and NA while it is experienced. This study evaluates police officers' momentary stress and affect in real-world settings using an ecologic…
1	Examination stress in academic students: a multimodal, real-time, real-life investigation of reported stress, social contact, blood pressure, and cortisol	Koudela-Hamila, Susanne; Smyth, Joshua; Santangelo, Philip; Ebner-Priemer, Ulrich	JOURNAL OF AMERICAN COLLEGE HEALTH	2020	10.1080/07448481.2020.1784906	Objective Academic examinations are a frequent and significant source of student stress, but multimodal, psychophysiological studies are still missing.Participants & methods:Psychological and physiological variables were assessed on 154 undergraduate students in daily life using e-diaries resp. blood pressure devices at the beginning of the semester, and again before an examination.Results:Multil…	Examination stress in academic students: a multimodal, real-time, real-life investigation of reported stress, social contact, blood pressure, and cortisol	Koudela-Hamila, Susanne; Smyth, Joshua; Santangelo, Philip; Ebner-Priemer, Ulrich	JOURNAL OF AMERICAN COLLEGE HEALTH	2020	10.1080/07448481.2020.1784906	1	X	X	Objective Academic examinations are a frequent and significant source of student stress, but multimodal, psychophysiological studies are still missing.Participants & methods:Psychological and physiological variables were assessed on 154 undergraduate students in daily life using e-diaries resp. blood pressure devices at the beginning of the semester, and again before an examination.Results:Multil…
10	Teachers' ambulatory heart rate variability as an outcome and moderating variable in the job demands-resources model	Schmid, Regina Franziska; Thomas, Joachim	ANXIETY STRESS AND COPING	2020	10.1080/10615806.2020.1746286	Background and Objectives:According to the job demands-resources (JD-R) model, strain reactions are based on the level of job demands and moderating resources. The present study aims to contribute to psychophysiological research by integrating vagally mediated heart rate variability (HRV) into the JD-R framework. Design and Methods:Using a sample of school teachers, we conducted an ambulatory ass…	Teachers' ambulatory heart rate variability as an outcome and moderating variable in the job demands-resources model	Schmid, Regina Franziska; Thomas, Joachim	ANXIETY STRESS AND COPING	2020	10.1080/10615806.2020.1746286				Background and Objectives:According to the job demands-resources (JD-R) model, strain reactions are based on the level of job demands and moderating resources. The present study aims to contribute to psychophysiological research by integrating vagally mediated heart rate variability (HRV) into the JD-R framework. Design and Methods:Using a sample of school teachers, we conducted an ambulatory ass…
1	Social functioning in schizotypy: How affect influences social behavior in daily life	Minor, Kyle S.; Hardin, Kathryn L.; Beaudette, Danielle M.; Waters, Lesley C.; White, Anna L.; Gonzenbach, Virgilio; Robbins, Megan L.	JOURNAL OF CLINICAL PSYCHOLOGY	2020	10.1002/jclp.23010	Objective Social deficits are already exhibited by people at risk for schizophrenia-spectrum disorders. Technological advances have made passive detection of social deficits possible at granular levels. Method In this real-world study, we tested if schizotypy status (high/low) predicted two types of social behavior: (1) being around other people; and (2) actively socializing with others. We also …	Social functioning in schizotypy: How affect influences social behavior in daily life	Minor, Kyle S.; Hardin, Kathryn L.; Beaudette, Danielle M.; Waters, Lesley C.; White, Anna L.; Gonzenbach, Virgilio; Robbins, Megan L.	JOURNAL OF CLINICAL PSYCHOLOGY	2020	10.1002/jclp.23010	1	X	X	Objective Social deficits are already exhibited by people at risk for schizophrenia-spectrum disorders. Technological advances have made passive detection of social deficits possible at granular levels. Method In this real-world study, we tested if schizotypy status (high/low) predicted two types of social behavior: (1) being around other people; and (2) actively socializing with others. We also …
8	Daily received support and relational functioning inHCTsurvivors and their caregivers	Kroemeke, Aleksandra; Sobczyk-Kruszelnicka, Malgorzata	PSYCHO-ONCOLOGY	2020	10.1002/pon.5440	Objectives Numerous authors have expressed their interest in adjustment and social support in the context of cancer. However, none of the previous studies has directly examined the models describing the links between daily social support and adjustment fluctuation, particularly at the relational level. This study aimed to verify the additive and buffering models of daily received support regardin…	Daily received support and relational functioning inHCTsurvivors and their caregivers	Kroemeke, Aleksandra; Sobczyk-Kruszelnicka, Malgorzata	PSYCHO-ONCOLOGY	2020	10.1002/pon.5440				Objectives Numerous authors have expressed their interest in adjustment and social support in the context of cancer. However, none of the previous studies has directly examined the models describing the links between daily social support and adjustment fluctuation, particularly at the relational level. This study aimed to verify the additive and buffering models of daily received support regardin…
1	How Is the Presence of Company Related to Thwarted Belongingness in Real Time? Taking a Closer Look at the Conceptualization of the Construct of the Interpersonal Theory of Suicide	Hallensleben, Nina; Glaesmer, Heide; Forkmann, Thomas; Rath, Dajana; Strauss, Maria; Kersting, Anette; Spangenberg, Lena	INTERNATIONAL JOURNAL OF ENVIRONMENTAL RESEARCH AND PUBLIC HEALTH	2020	10.3390/ijerph17134873	(1) Background: The role of thwarted belongingness (TB) in predicting suicidal ideation, as originally assumed by the Interpersonal Theory of Suicide, is repeatedly challenged by empirical findings. This could be due to an inadequate conceptualization of the construct of TB that is assumed to be influenced by intrapersonal and interpersonal factors. (2) Methods: We examined the associations of TB…	How Is the Presence of Company Related to Thwarted Belongingness in Real Time? Taking a Closer Look at the Conceptualization of the Construct of the Interpersonal Theory of Suicide	Hallensleben, Nina; Glaesmer, Heide; Forkmann, Thomas; Rath, Dajana; Strauss, Maria; Kersting, Anette; Spangenberg, Lena	INTERNATIONAL JOURNAL OF ENVIRONMENTAL RESEARCH AND PUBLIC HEALTH	2020	10.3390/ijerph17134873	1	X	X	(1) Background: The role of thwarted belongingness (TB) in predicting suicidal ideation, as originally assumed by the Interpersonal Theory of Suicide, is repeatedly challenged by empirical findings. This could be due to an inadequate conceptualization of the construct of TB that is assumed to be influenced by intrapersonal and interpersonal factors. (2) Methods: We examined the associations of TB…
1	Association of Multidimensional Schizotypy With Psychotic-Like Experiences, Affect, and Social Functioning in Daily Life: Comparable Findings Across Samples and Schizotypy Measures	Kwapil, Thomas R.; Kemp, Kathryn C.; Mielock, Alyssa; Sperry, Sarah H.; Chun, Charlotte A.; Gross, Georgina M.; Barrantes-Vidal, Neus	JOURNAL OF ABNORMAL PSYCHOLOGY	2020	10.1037/abn0000522	The present study examined the associations of positive, negative, and disorganized schizotypy with psychotic-like experiences, affect, and social functioning in daily life using experience sampling methodology (ESM) in 2 samples (ns = 165 and 203) that employed different measures of schizotypy. Schizotypy is a useful framework for understanding schizophrenia-spectrum psychopathology, and ESM off…	Association of Multidimensional Schizotypy With Psychotic-Like Experiences, Affect, and Social Functioning in Daily Life: Comparable Findings Across Samples and Schizotypy Measures	Kwapil, Thomas R.; Kemp, Kathryn C.; Mielock, Alyssa; Sperry, Sarah H.; Chun, Charlotte A.; Gross, Georgina M.; Barrantes-Vidal, Neus	JOURNAL OF ABNORMAL PSYCHOLOGY	2020	10.1037/abn0000522	1	X	X	The present study examined the associations of positive, negative, and disorganized schizotypy with psychotic-like experiences, affect, and social functioning in daily life using experience sampling methodology (ESM) in 2 samples (ns = 165 and 203) that employed different measures of schizotypy. Schizotypy is a useful framework for understanding schizophrenia-spectrum psychopathology, and ESM off…
1	Projecting loneliness into the past and future: implications for self-esteem and affect	Teneva, Nadya; Lemay, Edward P., Jr.	MOTIVATION AND EMOTION	2020	10.1007/s11031-020-09842-6	Loneliness reflects a threat to people's need to belong in close relationships, and is associated with lower self-esteem and emotional distress. The current 2-week daily diary study examined memory and prospection, or future oriented thinking, as potential mediators of these psychological responses to loneliness. Results suggest that daily loneliness biased people's memories of inclusion that occ…	Projecting loneliness into the past and future: implications for self-esteem and affect	Teneva, Nadya; Lemay, Edward P., Jr.	MOTIVATION AND EMOTION	2020	10.1007/s11031-020-09842-6	1	X	X	Loneliness reflects a threat to people's need to belong in close relationships, and is associated with lower self-esteem and emotional distress. The current 2-week daily diary study examined memory and prospection, or future oriented thinking, as potential mediators of these psychological responses to loneliness. Results suggest that daily loneliness biased people's memories of inclusion that occ…
10	Workplace Bullying, Emotional Exhaustion, and Partner Social Undermining: A Weekly Diary Study	Rodriguez-Munoz, Alfredo; Antino, Mirko; Leon-Perez, Jose M.; Ruiz-Zorrilla, Paula	JOURNAL OF INTERPERSONAL VIOLENCE	2020	10.1177/0886260520933031	Workplace bullying is one of the most relevant social stressors at work. Although previous research has shown its negative consequences for health and well-being, scarce evidence about the short-term consequences of workplace bullying and its crossover effects on the home domain is available. Thus, we conducted a multisource weekly diary study. A sample of 124 employees and their spouses filled a…	Workplace Bullying, Emotional Exhaustion, and Partner Social Undermining: A Weekly Diary Study	Rodriguez-Munoz, Alfredo; Antino, Mirko; Leon-Perez, Jose M.; Ruiz-Zorrilla, Paula	JOURNAL OF INTERPERSONAL VIOLENCE	2020	10.1177/0886260520933031				Workplace bullying is one of the most relevant social stressors at work. Although previous research has shown its negative consequences for health and well-being, scarce evidence about the short-term consequences of workplace bullying and its crossover effects on the home domain is available. Thus, we conducted a multisource weekly diary study. A sample of 124 employees and their spouses filled a…
1	Standards for Socially-and Achievement-Oriented Roles in Major Depressive Disorder and Generalized Anxiety Disorder	Thompson, Renee J.; Borenstein, Jenna B.; Kircanski, Katharina; Gotlib, Ian H.	COGNITIVE THERAPY AND RESEARCH	2020	10.1007/s10608-020-10123-2	Background People with major depressive disorder (MDD) and generalized anxiety disorder (GAD) have elevated trait perfectionism. We tested whether they hold perfectionistic standards for specific life roles and examined the extent to which they met their own expectations for, gained satisfaction from, and expended effort in these roles. Methods Seventy-four women with MDD, GAD, both disorders, or…	Standards for Socially-and Achievement-Oriented Roles in Major Depressive Disorder and Generalized Anxiety Disorder	Thompson, Renee J.; Borenstein, Jenna B.; Kircanski, Katharina; Gotlib, Ian H.	COGNITIVE THERAPY AND RESEARCH	2020	10.1007/s10608-020-10123-2	1	X	2	Background People with major depressive disorder (MDD) and generalized anxiety disorder (GAD) have elevated trait perfectionism. We tested whether they hold perfectionistic standards for specific life roles and examined the extent to which they met their own expectations for, gained satisfaction from, and expended effort in these roles. Methods Seventy-four women with MDD, GAD, both disorders, or…
1	How Does Collectivism Affect Social Interactions? A Test of Two Competing Accounts	Liu, Shi S.; Shteynberg, Garriy; Morris, Michael W.; Yang, Qian; Galinsky, Adam D.	PERSONALITY AND SOCIAL PSYCHOLOGY BULLETIN	2021	10.1177/0146167220923230	How does the cultural construct of collectivism impact social interactions? Two accounts of collectivism offer diverging predictions. The collectivism-as-values account proposes that people in collectivistic cultures prioritize their ingroup relationships; accordingly, this account predicts that collectivistic cultures will have more harmonious ingroup interactions than individualistic cultures. …	How Does Collectivism Affect Social Interactions? A Test of Two Competing Accounts	Liu, Shi S.; Shteynberg, Garriy; Morris, Michael W.; Yang, Qian; Galinsky, Adam D.	PERSONALITY AND SOCIAL PSYCHOLOGY BULLETIN	2020	10.1177/0146167220923230	0			How does the cultural construct of collectivism impact social interactions? Two accounts of collectivism offer diverging predictions. The collectivism-as-values account proposes that people in collectivistic cultures prioritize their ingroup relationships; accordingly, this account predicts that collectivistic cultures will have more harmonious ingroup interactions than individualistic cultures. …
5	Semiautomated social media analytics for sensing societal impacts due to community disruptions during disasters	Zhang, Cheng; Yao, Wenlin; Yang, Yang; Huang, Ruihong; Mostafavi, Ali	COMPUTER-AIDED CIVIL AND INFRASTRUCTURE ENGINEERING	2020	10.1111/mice.12576	Understanding the societal impacts caused by community disruptions (e.g., power outages and road closures), particularly during the response stage, with timeliness and sufficient detail is an underexplored, yet important, consideration. It is critical for effective decision-making and coordination in disaster response and relief activities as well as post-disaster virtual reconnaissance activitie…	Semiautomated social media analytics for sensing societal impacts due to community disruptions during disasters	Zhang, Cheng; Yao, Wenlin; Yang, Yang; Huang, Ruihong; Mostafavi, Ali	COMPUTER-AIDED CIVIL AND INFRASTRUCTURE ENGINEERING	2020	10.1111/mice.12576				Understanding the societal impacts caused by community disruptions (e.g., power outages and road closures), particularly during the response stage, with timeliness and sufficient detail is an underexplored, yet important, consideration. It is critical for effective decision-making and coordination in disaster response and relief activities as well as post-disaster virtual reconnaissance activitie…
9	The Benefits of Giving as well as Receiving Need Support in Human-Pet Relations	Kanat-Maymon, Yaniv; Wolfson, Shira; Cohen, Rinat; Roth, Guy	JOURNAL OF HAPPINESS STUDIES	2021	10.1007/s10902-020-00279-9	Dog owners often ascribe human qualities to their dogs and, as such, view them as close others and a source of need support that fosters psychological well-being-this is called the pet effect. In this work, we went beyond the effect of what owners receive from their dogs and examined the benefits of giving need support. Applying self-determination theory's conceptualization of basic psychological…	The Benefits of Giving as well as Receiving Need Support in Human-Pet Relations	Kanat-Maymon, Yaniv; Wolfson, Shira; Cohen, Rinat; Roth, Guy	JOURNAL OF HAPPINESS STUDIES	2020	10.1007/s10902-020-00279-9				Dog owners often ascribe human qualities to their dogs and, as such, view them as close others and a source of need support that fosters psychological well-being-this is called the pet effect. In this work, we went beyond the effect of what owners receive from their dogs and examined the benefits of giving need support. Applying self-determination theory's conceptualization of basic psychological…
5	The impact of digital technology use on adolescent well-being	Dienlin, Tobias; Johannes, Nildas	DIALOGUES IN CLINICAL NEUROSCIENCE	2020	10.31887/DCNS.2020.22.2/tdienlin	This review provides an overview of the literature regarding digital technology use and adolescent well-being. Overall. findings imply that the general effects are on the negative end of the spectrum but very small. Effects differ depending on the type of use: whereas procrastination and passive use are related to more negative effects. social and active use are related to more positive effects. …	The impact of digital technology use on adolescent well-being	Dienlin, Tobias; Johannes, Nildas	DIALOGUES IN CLINICAL NEUROSCIENCE	2020	10.31887/DCNS.2020.22.2/tdienlin				This review provides an overview of the literature regarding digital technology use and adolescent well-being. Overall. findings imply that the general effects are on the negative end of the spectrum but very small. Effects differ depending on the type of use: whereas procrastination and passive use are related to more negative effects. social and active use are related to more positive effects. …
12	Ecological Momentary Assessment (EMA) of Positive and Negative Affect, Social Context, and Blood Glucose (BG) in Teens with Type 1 Diabetes	Shapira, Amit; Volkening, Lisa K.; Borus, Joshua; Laffel, Lori M.	DIABETES	2020	10.2337/db20-1299-P		Ecological Momentary Assessment (EMA) of Positive and Negative Affect, Social Context, and Blood Glucose (BG) in Teens with Type 1 Diabetes	Shapira, Amit; Volkening, Lisa K.; Borus, Joshua; Laffel, Lori M.	DIABETES	2020	10.2337/db20-1299-P
1	Passive Sensing of Prediction of Moment-To-Moment Depressed Mood among Undergraduates with Clinical Levels of Depression Sample Using Smartphones	Jacobson, Nicholas C.; Chung, Yeon Joo	SENSORS	2020	10.3390/s20123572	Prior research has recently shown that passively collected sensor data collected within the contexts of persons daily lives via smartphones and wearable sensors can distinguish those with major depressive disorder (MDD) from controls, predict MDD severity, and predict changes in MDD severity across days and weeks. Nevertheless, very little research has examined predicting depressed mood within a …	Passive Sensing of Prediction of Moment-To-Moment Depressed Mood among Undergraduates with Clinical Levels of Depression Sample Using Smartphones	Jacobson, Nicholas C.; Chung, Yeon Joo	SENSORS	2020	10.3390/s20123572	1	X	41	Prior research has recently shown that passively collected sensor data collected within the contexts of persons daily lives via smartphones and wearable sensors can distinguish those with major depressive disorder (MDD) from controls, predict MDD severity, and predict changes in MDD severity across days and weeks. Nevertheless, very little research has examined predicting depressed mood within a …
12	Adolescent gender differences in neural reactivity to a friend's positive affect and real-world positive experiences in social contexts	Alarcon, Gabriela; Morgan, Judith K.; Allen, Nicholas B.; Sheeber, Lisa; Silk, Jennifer S.; Forbes, Erika E.	DEVELOPMENTAL COGNITIVE NEUROSCIENCE	2020	10.1016/j.dcn.2020.100779	Peers become increasingly important during adolescence, with emerging gender differences in peer relationships associated with distinct behavioral and emotional outcomes. Males tend to socialize in larger peer groups with competitive interactions, whereas females engage in longer bouts of dyadic interaction with more intimacy. To examine gender differences in neural response to ecologically valid…	Adolescent gender differences in neural reactivity to a friend's positive affect and real-world positive experiences in social contexts	Alarcon, Gabriela; Morgan, Judith K.; Allen, Nicholas B.; Sheeber, Lisa; Silk, Jennifer S.; Forbes, Erika E.	DEVELOPMENTAL COGNITIVE NEUROSCIENCE	2020	10.1016/j.dcn.2020.100779				Peers become increasingly important during adolescence, with emerging gender differences in peer relationships associated with distinct behavioral and emotional outcomes. Males tend to socialize in larger peer groups with competitive interactions, whereas females engage in longer bouts of dyadic interaction with more intimacy. To examine gender differences in neural response to ecologically valid…
1	Homesickness in social context: An ecological momentary assessment study among 1st-year university students	Nauta, Maaike H.; Rot, Marije aan Het; Schut, Henk; Stroebe, Margaret	INTERNATIONAL JOURNAL OF PSYCHOLOGY	2020	10.1002/ijop.12586	Homesickness is common among university students and associated with mental health problems. Most previous studies assessed homesickness as a summary of the past weeks. However, there may be significant fluctuations across situations. At the current residence, homesickness may especially be triggered during (phone) interactions with attachment figures. Dutch and international 1st-year students (n…	Homesickness in social context: An ecological momentary assessment study among 1st-year university students	Nauta, Maaike H.; Rot, Marije aan Het; Schut, Henk; Stroebe, Margaret	INTERNATIONAL JOURNAL OF PSYCHOLOGY	2020	10.1002/ijop.12586	1	X	X	Homesickness is common among university students and associated with mental health problems. Most previous studies assessed homesickness as a summary of the past weeks. However, there may be significant fluctuations across situations. At the current residence, homesickness may especially be triggered during (phone) interactions with attachment figures. Dutch and international 1st-year students (n…
8	Activation in bed nucleus of the stria terminalis (BNST) corresponds to everyday helping	Vekaria, Kruti M.; O'Connell, Katherine; Rhoads, Shawn A.; Brethel-Haurwitz, Kristin M.; Cardinale, Elise M.; Robertson, Emily L.; Walitt, Brian; VanMeter, John W.; Marsh, Abigail A.	CORTEX	2020	10.1016/j.cortex.2020.02.001	Everyday prosociality includes helping behaviors such as holding doors or giving directions that are spontaneous and low-cost and are performed frequently by the average person. Such behaviors promote a wide array of positive outcomes that include increased wellbeing, trust, and social capital, but the cognitive and neural mechanisms that support these behaviors are not yet well understood. Where…	Activation in bed nucleus of the stria terminalis (BNST) corresponds to everyday helping	Vekaria, Kruti M.; O'Connell, Katherine; Rhoads, Shawn A.; Brethel-Haurwitz, Kristin M.; Cardinale, Elise M.; Robertson, Emily L.; Walitt, Brian; VanMeter, John W.; Marsh, Abigail A.	CORTEX	2020	10.1016/j.cortex.2020.02.001				Everyday prosociality includes helping behaviors such as holding doors or giving directions that are spontaneous and low-cost and are performed frequently by the average person. Such behaviors promote a wide array of positive outcomes that include increased wellbeing, trust, and social capital, but the cognitive and neural mechanisms that support these behaviors are not yet well understood. Where…
1	How Anxious are You Right Now? Using Ecological Momentary Assessment to Evaluate the Effects of Cognitive Bias Modification for Social Threat Interpretations	Daniel, Katharine E.; Daros, Alexander R.; Beltzer, Miranda L.; Boukhechba, Mehdi; Barnes, Laura E.; Teachman, Bethany A.	COGNITIVE THERAPY AND RESEARCH	2020	10.1007/s10608-020-10088-2	Background Reducing one's tendency to interpret ambiguous situations negatively can improve symptoms of social anxiety. This study examines the effectiveness of a 1-week period of online Cognitive Bias Modification for Interpretations (CBM-I) for socially anxious individuals. In addition to measuring intervention effectiveness through traditional trait measures, this study investigates whether as…	How Anxious are You Right Now? Using Ecological Momentary Assessment to Evaluate the Effects of Cognitive Bias Modification for Social Threat Interpretations	Daniel, Katharine E.; Daros, Alexander R.; Beltzer, Miranda L.; Boukhechba, Mehdi; Barnes, Laura E.; Teachman, Bethany A.	COGNITIVE THERAPY AND RESEARCH	2020	10.1007/s10608-020-10088-2	1	X	X	Background Reducing one's tendency to interpret ambiguous situations negatively can improve symptoms of social anxiety. This study examines the effectiveness of a 1-week period of online Cognitive Bias Modification for Interpretations (CBM-I) for socially anxious individuals. In addition to measuring intervention effectiveness through traditional trait measures, this study investigates whether as…
5	Untangling the adverse effects of late-night usage of smartphone-based SNS among University students	Luqman, Adeel; Masood, Ayesha; Shahzad, Fakhar; Shahbaz, Muhammad; Feng, Yang	BEHAVIOUR & INFORMATION TECHNOLOGY	2020	10.1080/0144929X.2020.1773538	Smartphone-based Social networking sites (SNS) use changed the ways that individuals are increasingly becoming free and flexible to engage in social media wherever and whenever they like. However, there have been few studies that ask possible adverse effects of the late-night usage of Smartphone-based SNS. The current aims to explore the effects of late-night extreme social, cognitive, and hedoni…	Untangling the adverse effects of late-night usage of smartphone-based SNS among University students	Luqman, Adeel; Masood, Ayesha; Shahzad, Fakhar; Shahbaz, Muhammad; Feng, Yang	BEHAVIOUR & INFORMATION TECHNOLOGY	2020	10.1080/0144929X.2020.1773538				Smartphone-based Social networking sites (SNS) use changed the ways that individuals are increasingly becoming free and flexible to engage in social media wherever and whenever they like. However, there have been few studies that ask possible adverse effects of the late-night usage of Smartphone-based SNS. The current aims to explore the effects of late-night extreme social, cognitive, and hedoni…
10	Staying in touch while at work: Relationships between personal social media use at work and work-nonwork balance and creativity	Kuehnel, Jana; Vahle-Hinz, Tim; de Bloom, Jessica; Syrek, Christine J.	INTERNATIONAL JOURNAL OF HUMAN RESOURCE MANAGEMENT	2020	10.1080/09585192.2017.1396551	Personal social media use at work is usually deemed counterproductive work behaviour reducing employee productivity. However, we hypothesized that it may actually help employees to coordinate work and nonwork demands, which should in turn increase work-related creativity. We used ecological momentary assessment across one working day with up to ten hourly measurements on 337 white-collar workers …	Staying in touch while at work: Relationships between personal social media use at work and work-nonwork balance and creativity	Kuehnel, Jana; Vahle-Hinz, Tim; de Bloom, Jessica; Syrek, Christine J.	INTERNATIONAL JOURNAL OF HUMAN RESOURCE MANAGEMENT	2020	10.1080/09585192.2017.1396551				Personal social media use at work is usually deemed counterproductive work behaviour reducing employee productivity. However, we hypothesized that it may actually help employees to coordinate work and nonwork demands, which should in turn increase work-related creativity. We used ecological momentary assessment across one working day with up to ten hourly measurements on 337 white-collar workers …
1	The relationship between online vigilance and affective well-being in everyday life: Combining smartphone logging with experience sampling	Johannes, Niklas; Meier, Adrian; Reinecke, Leonard; Ehlert, Saara; Setiawan, Dinda Nuranissa; Walasek, Nicole; Dienlin, Tobias; Buijzen, Moniek; Veling, Harm	MEDIA PSYCHOLOGY	2020	10.1080/15213269.2020.1768122	Through communication technology, users find themselves constantly connected to others to such an extent that they routinely develop a mind-set of connectedness. This mind-set has been defined asonline vigilance. Although there is a large body of research on media use and well-being, the question of how online vigilance impacts well-being remains unanswered. In this preregistered study, we combin…	The relationship between online vigilance and affective well-being in everyday life: Combining smartphone logging with experience sampling	Johannes, Niklas; Meier, Adrian; Reinecke, Leonard; Ehlert, Saara; Setiawan, Dinda Nuranissa; Walasek, Nicole; Dienlin, Tobias; Buijzen, Moniek; Veling, Harm	MEDIA PSYCHOLOGY	2020	10.1080/15213269.2020.1768122	5			Through communication technology, users find themselves constantly connected to others to such an extent that they routinely develop a mind-set of connectedness. This mind-set has been defined asonline vigilance. Although there is a large body of research on media use and well-being, the question of how online vigilance impacts well-being remains unanswered. In this preregistered study, we combin…
1	Digital Biomarkers of Social Anxiety Severity: Digital Phenotyping Using Passive Smartphone Sensors	Jacobson, Nicholas C.; Summers, Berta; Wilhelm, Sabine	JOURNAL OF MEDICAL INTERNET RESEARCH	2020	10.2196/16875	Background: Social anxiety disorder is a highly prevalent and burdensome condition. Persons with social anxiety frequently avoid seeking physician support and rarely receive treatment. Social anxiety symptoms are frequently underreported and underrecognized, creating a barrier to the accurate assessment of these symptoms. Consequently, more research is needed to identify passive biomarkers of soc…	Digital Biomarkers of Social Anxiety Severity: Digital Phenotyping Using Passive Smartphone Sensors	Jacobson, Nicholas C.; Summers, Berta; Wilhelm, Sabine	JOURNAL OF MEDICAL INTERNET RESEARCH	2020	10.2196/16875	1	X	X	Background: Social anxiety disorder is a highly prevalent and burdensome condition. Persons with social anxiety frequently avoid seeking physician support and rarely receive treatment. Social anxiety symptoms are frequently underreported and underrecognized, creating a barrier to the accurate assessment of these symptoms. Consequently, more research is needed to identify passive biomarkers of soc…
8	Mood and Stress Evaluation of Adult Patients With Moyamoya Disease in Korea: Ecological Momentary Assessment Method Using a Mobile Phone App	Yang, Yong Sook; Ryu, Gi Wook; Park, Chang Gi; Yeom, Insun; Shim, Kyu Won; Choi, Mona	JMIR MHEALTH AND UHEALTH	2020	10.2196/17034	Background: Moyamoya disease (MMD) is a known progressive obstructive cerebrovascular disorder. Monitoring and managing mood and stress are critical for patients with MMD, as they affect clinical outcomes. The ecological momentary assessment (EMA) method is a longitudinal study design by which multiple variable assessments can be performed over time to detect momentary fluctuations and changes in…	Mood and Stress Evaluation of Adult Patients With Moyamoya Disease in Korea: Ecological Momentary Assessment Method Using a Mobile Phone App	Yang, Yong Sook; Ryu, Gi Wook; Park, Chang Gi; Yeom, Insun; Shim, Kyu Won; Choi, Mona	JMIR MHEALTH AND UHEALTH	2020	10.2196/17034				Background: Moyamoya disease (MMD) is a known progressive obstructive cerebrovascular disorder. Monitoring and managing mood and stress are critical for patients with MMD, as they affect clinical outcomes. The ecological momentary assessment (EMA) method is a longitudinal study design by which multiple variable assessments can be performed over time to detect momentary fluctuations and changes in…
5	Tracking Fluctuations in Psychological States Using Social Media Language: A Case Study of Weekly Emotion	Eichstaedt, Johannes C.; Weidman, Aaron C.	EUROPEAN JOURNAL OF PERSONALITY	2020	10.1002/per.2261	Personality psychologists are increasingly documenting dynamic, within-person processes. Big data methodologies can augment this endeavour by allowing for the collection of naturalistic and personality-relevant digital traces from online environments. Whereas big data methods have primarily been used to catalogue static personality dimensions, here we present a case study in how they can be used …	Tracking Fluctuations in Psychological States Using Social Media Language: A Case Study of Weekly Emotion	Eichstaedt, Johannes C.; Weidman, Aaron C.	EUROPEAN JOURNAL OF PERSONALITY	2020	10.1002/per.2261				Personality psychologists are increasingly documenting dynamic, within-person processes. Big data methodologies can augment this endeavour by allowing for the collection of naturalistic and personality-relevant digital traces from online environments. Whereas big data methods have primarily been used to catalogue static personality dimensions, here we present a case study in how they can be used …
10	Daily Coping With Social Identity Threat in Outgroup-Dominated Contexts: Self-Group Distancing Among Female Soldiers	Veldman, Jenny; Van Laar, Colette; Meeussen, Loes; Lo Bue, Salvatore	PERSONALITY AND SOCIAL PSYCHOLOGY BULLETIN	2021	10.1177/0146167220921054	We examine the degree to which women in a male-dominated field cope with daily experiences of social identity threat by distancing themselves from other women. A daily experience-sampling study among female soldiers (N = 345 data points nested in 61 participants) showed women to self-group distance more on days in which they experienced more identity threat. This was mediated by daily concerns ab…	Daily Coping With Social Identity Threat in Outgroup-Dominated Contexts: Self-Group Distancing Among Female Soldiers	Veldman, Jenny; Van Laar, Colette; Meeussen, Loes; Lo Bue, Salvatore	PERSONALITY AND SOCIAL PSYCHOLOGY BULLETIN	2020	10.1177/0146167220921054				We examine the degree to which women in a male-dominated field cope with daily experiences of social identity threat by distancing themselves from other women. A daily experience-sampling study among female soldiers (N = 345 data points nested in 61 participants) showed women to self-group distance more on days in which they experienced more identity threat. This was mediated by daily concerns ab…
1	Academic engagement: A diary study on the mediating role of academic support	Robayo-Tamayo, Mauricio; Manuel Blanco-Donoso, Luis; Roman, Francisco J.; Carmona-Cobo, Isabel; Moreno-Jimenez, Bernardo; Garrosa, Eva	LEARNING AND INDIVIDUAL DIFFERENCES	2020	10.1016/j.lindif.2020.101887	Based on the Job Demands-Resources (JD-R) model, this diary study investigated the mediator role of academic resources in the relationship between personal resources and variables of well-being. The study postulates that the perceived level of academic support received by students during the day mediates the relationship between the levels of self-efficacy and curiosity, measured early in the day…	Academic engagement: A diary study on the mediating role of academic support	Robayo-Tamayo, Mauricio; Manuel Blanco-Donoso, Luis; Roman, Francisco J.; Carmona-Cobo, Isabel; Moreno-Jimenez, Bernardo; Garrosa, Eva	LEARNING AND INDIVIDUAL DIFFERENCES	2020	10.1016/j.lindif.2020.101887	10			Based on the Job Demands-Resources (JD-R) model, this diary study investigated the mediator role of academic resources in the relationship between personal resources and variables of well-being. The study postulates that the perceived level of academic support received by students during the day mediates the relationship between the levels of self-efficacy and curiosity, measured early in the day…
11	Ambulatory Blood Pressure Response to Romantic Partner Interactions and Long-Term Cardiovascular Health Outcomes	Cornelius, Talea; Birk, Jeffrey L.; Edmondson, Donald; Schwartz, Joseph E.	PSYCHOSOMATIC MEDICINE	2020	10.1097/PSY.0000000000000793	Objective Lower blood pressure (BP) during romantic partner interactions may underlie the association between romantic relationships and better long-term cardiovascular health. This secondary analysis examined the effect of momentary ambulatory BP (ABP) response to partner interactions on between-person changes in left ventricular mass index and mean systolic and diastolic BP over time. Methods P…	Ambulatory Blood Pressure Response to Romantic Partner Interactions and Long-Term Cardiovascular Health Outcomes	Cornelius, Talea; Birk, Jeffrey L.; Edmondson, Donald; Schwartz, Joseph E.	PSYCHOSOMATIC MEDICINE	2020	10.1097/PSY.0000000000000793				Objective Lower blood pressure (BP) during romantic partner interactions may underlie the association between romantic relationships and better long-term cardiovascular health. This secondary analysis examined the effect of momentary ambulatory BP (ABP) response to partner interactions on between-person changes in left ventricular mass index and mean systolic and diastolic BP over time. Methods P…
8	Prevalence of presbycusis in an otologically normal population	Rodriguez-Valiente, Antonio; Alvarez-Montero, Oscar; Gorriz-Gil, Carmen; Ramon Garcia-Berrocal, Jose	ACTA OTORRINOLARINGOLOGICA ESPANOLA	2020	10.1016/j.otorri.2019.05.002	Objective: Presbycusis or age-related hearing loss is a bilaterally symmetric sensorineural hearing loss associated exclusively with age, excluding any other causes of hearing loss. Presbycusis is very relevant because of its high prevalence, and its consequences (e.g., alterations in communication, social isolation, depression, dementia), and the economic impact. This paper reports the first att…	Prevalence of presbycusis in an otologically normal population	Rodriguez-Valiente, Antonio; Alvarez-Montero, Oscar; Gorriz-Gil, Carmen; Ramon Garcia-Berrocal, Jose	ACTA OTORRINOLARINGOLOGICA ESPANOLA	2020	10.1016/j.otorri.2019.05.002				Objective: Presbycusis or age-related hearing loss is a bilaterally symmetric sensorineural hearing loss associated exclusively with age, excluding any other causes of hearing loss. Presbycusis is very relevant because of its high prevalence, and its consequences (e.g., alterations in communication, social isolation, depression, dementia), and the economic impact. This paper reports the first att…
10	Coworker Support and Its Relationship to Allostasis During a Workday: A Diary Study on Trajectories of Heart Rate Variability During Work	Baethge, Anja; Vahle-Hinz, Tim; Rigotti, Thomas	JOURNAL OF APPLIED PSYCHOLOGY	2020	10.1037/apl0000445	In this study, we investigate autonomic nervous system regulation during a regular workday and how coworker support relates to this allostatic system. We first examined the trajectory of the heart rate variability (HRV) as an indicator of autonomic nervous system activation throughout the workday. Furthermore, we proposed that coworker support is directly related to the typical autonomic regulati…	Coworker Support and Its Relationship to Allostasis During a Workday: A Diary Study on Trajectories of Heart Rate Variability During Work	Baethge, Anja; Vahle-Hinz, Tim; Rigotti, Thomas	JOURNAL OF APPLIED PSYCHOLOGY	2020	10.1037/apl0000445				In this study, we investigate autonomic nervous system regulation during a regular workday and how coworker support relates to this allostatic system. We first examined the trajectory of the heart rate variability (HRV) as an indicator of autonomic nervous system activation throughout the workday. Furthermore, we proposed that coworker support is directly related to the typical autonomic regulati…
5	Daily associations between social media use and memory failures: the mediating role of negative affect	Sharifian, Neika; Zahodne, Laura B.	JOURNAL OF GENERAL PSYCHOLOGY	2021	10.1080/00221309.2020.1743228	Daily social media use has been previously linked to worse everyday memory functioning in adulthood; however, the underlying mechanisms that drive these associations are unclear. One pathway in which social media use may negatively influence memory functioning is through a decrease in emotional well-being. Therefore, using a daily diary study from the Midlife in the United States Refresher cohort…	Daily associations between social media use and memory failures: the mediating role of negative affect	Sharifian, Neika; Zahodne, Laura B.	JOURNAL OF GENERAL PSYCHOLOGY	2020	10.1080/00221309.2020.1743228				Daily social media use has been previously linked to worse everyday memory functioning in adulthood; however, the underlying mechanisms that drive these associations are unclear. One pathway in which social media use may negatively influence memory functioning is through a decrease in emotional well-being. Therefore, using a daily diary study from the Midlife in the United States Refresher cohort…
8	The role of GABAergic neural circuits in the pathogenesis of autism spectrum disorder	Di, Jing; Li, Jian; O'Hara, Bruce; Alberts, Ian; Xiong, Lei; Li, Jijun; Li, Xiaohong	INTERNATIONAL JOURNAL OF DEVELOPMENTAL NEUROSCIENCE	2020	10.1002/jdn.10005	Autism spectrum disorder (ASD) comprises a heterogeneous range of neurodevelopmental conditions represented by symptoms including, communication and language deficits, repetitive, and restricted patterns of behavior and inadequate social interactions. Gamma-aminobutyric acid (GABA) is known to mediate I responses in the central nervous system by interacting with GABA signaling receptors. In this …	The role of GABAergic neural circuits in the pathogenesis of autism spectrum disorder	Di, Jing; Li, Jian; O'Hara, Bruce; Alberts, Ian; Xiong, Lei; Li, Jijun; Li, Xiaohong	INTERNATIONAL JOURNAL OF DEVELOPMENTAL NEUROSCIENCE	2020	10.1002/jdn.10005				Autism spectrum disorder (ASD) comprises a heterogeneous range of neurodevelopmental conditions represented by symptoms including, communication and language deficits, repetitive, and restricted patterns of behavior and inadequate social interactions. Gamma-aminobutyric acid (GABA) is known to mediate I responses in the central nervous system by interacting with GABA signaling receptors. In this …
6	Applications of qualitative grounded theory methodology to investigate hearing loss: protocol for a qualitative systematic review	Ali, Yasmin H. K.; Wright, Nicola; Charnock, David; Henshaw, Helen; Hoare, Derek	BMJ OPEN	2020	10.1136/bmjopen-2019-033537	Introduction Hearing loss is a chronic condition affecting 12 million individuals in the UK. People with hearing loss regularly experience difficulties interacting in everyday conversations. These difficulties in communication can result in a person with hearing loss withdrawing from social situations and becoming isolated. While hearing loss research has largely deployed quantitative methods to …	Applications of qualitative grounded theory methodology to investigate hearing loss: protocol for a qualitative systematic review	Ali, Yasmin H. K.; Wright, Nicola; Charnock, David; Henshaw, Helen; Hoare, Derek	BMJ OPEN	2020	10.1136/bmjopen-2019-033537				Introduction Hearing loss is a chronic condition affecting 12 million individuals in the UK. People with hearing loss regularly experience difficulties interacting in everyday conversations. These difficulties in communication can result in a person with hearing loss withdrawing from social situations and becoming isolated. While hearing loss research has largely deployed quantitative methods to …
1	Studying the impact of built environments on human mental health in everyday life: methodological developments, state-of-the-art and technological frontiers	Reichert, Markus; Braun, Urs; Lautenbach, Sven; Zipf, Alexander; Ebner-Priemer, Ulrich; Tost, Heike; Meyer-Lindenberg, Andreas	CURRENT OPINION IN PSYCHOLOGY	2020	10.1016/j.copsyc.2019.08.026	Rapid worldwide urbanization benefits humans in many aspects, but the prevalence of common psychiatric disorders is increased in urban populations. While the impact of city living and urban upbringing on mental health is well established, it remains elusive which of the multiple factors of urban living convey risk and resilience for mental disorders. For example, air pollutants, traffic noises an…	Studying the impact of built environments on human mental health in everyday life: methodological developments, state-of-the-art and technological frontiers	Reichert, Markus; Braun, Urs; Lautenbach, Sven; Zipf, Alexander; Ebner-Priemer, Ulrich; Tost, Heike; Meyer-Lindenberg, Andreas	CURRENT OPINION IN PSYCHOLOGY	2020	10.1016/j.copsyc.2019.08.026	6			Rapid worldwide urbanization benefits humans in many aspects, but the prevalence of common psychiatric disorders is increased in urban populations. While the impact of city living and urban upbringing on mental health is well established, it remains elusive which of the multiple factors of urban living convey risk and resilience for mental disorders. For example, air pollutants, traffic noises an…
1	A shy heart may benefit from everyday life social interactions with close others: An ecological momentary assessment trial using Bayesian multilevel modeling	Schwerdtfeger, Andreas R.; Rominger, Christian; Obser, Patrick D.	BIOLOGICAL PSYCHOLOGY	2020	10.1016/j.biopsycho.2020.107864	Background: Heart rate variability (HRV) is discussed to signal social safety. Conversely, shyness might be accompanied by attenuated feelings of social safety. This study aimed to examine if shy individuals show com-promised HRV in everyday life and if social interactions with close others (both face to face and computer-mediated) might moderate this association. Methods: Social interactions and…	A shy heart may benefit from everyday life social interactions with close others: An ecological momentary assessment trial using Bayesian multilevel modeling	Schwerdtfeger, Andreas R.; Rominger, Christian; Obser, Patrick D.	BIOLOGICAL PSYCHOLOGY	2020	10.1016/j.biopsycho.2020.107864	43			Background: Heart rate variability (HRV) is discussed to signal social safety. Conversely, shyness might be accompanied by attenuated feelings of social safety. This study aimed to examine if shy individuals show com-promised HRV in everyday life and if social interactions with close others (both face to face and computer-mediated) might moderate this association. Methods: Social interactions and…
1	Is theory of mind a prerequisite for social interactions? A study in psychotic disorder	Schneider, Maude; Myin, Erik; Myin-Germeys, Inez	PSYCHOLOGICAL MEDICINE	2020	10.1017/S0033291719000540	Background A dominant idea is that impaired capacities for theory of mind (ToM) are the reasons for impairments in social functioning in several conditions, including autism and schizophrenia. In this paper, we present empirical evidence that challenges this influential assumption. Methods We conducted three studies examining the association between ToM and social functioning in participants diag…	Is theory of mind a prerequisite for social interactions? A study in psychotic disorder	Schneider, Maude; Myin, Erik; Myin-Germeys, Inez	PSYCHOLOGICAL MEDICINE	2020	10.1017/S0033291719000540	1	X	X	Background A dominant idea is that impaired capacities for theory of mind (ToM) are the reasons for impairments in social functioning in several conditions, including autism and schizophrenia. In this paper, we present empirical evidence that challenges this influential assumption. Methods We conducted three studies examining the association between ToM and social functioning in participants diag…
8	In a Mother's Voice: Observing Social-Emotional Aspects of Postpartum Daily Life	Metcalf, Christina A.; Dimidjian, Sona	JOURNAL OF FAMILY PSYCHOLOGY	2020	10.1037/fam0000587	Everyday life contexts and interactions are influential for the well-being of both postpartum women and their infants. We collected naturalistic observational recordings of the daily environments and social interactions of primiparous postpartum women (N = 50) using the electronically activated recorder (EAR). We addressed two aims. First, we examined the feasibility, acceptability, and complianc…	In a Mother's Voice: Observing Social-Emotional Aspects of Postpartum Daily Life	Metcalf, Christina A.; Dimidjian, Sona	JOURNAL OF FAMILY PSYCHOLOGY	2020	10.1037/fam0000587				Everyday life contexts and interactions are influential for the well-being of both postpartum women and their infants. We collected naturalistic observational recordings of the daily environments and social interactions of primiparous postpartum women (N = 50) using the electronically activated recorder (EAR). We addressed two aims. First, we examined the feasibility, acceptability, and complianc…
1	The Impact of Negative Emotions on Drinking Among Individuals with Social Anxiety Disorder in Daily Life: The Moderating Effect of Maladaptive Emotion Regulation Strategies	Kim, Sojung; Kwon, Jung-Hye	COGNITIVE THERAPY AND RESEARCH	2020	10.1007/s10608-019-10045-8	Emerging evidence suggests that increased negative emotions and maladaptive emotion regulation (ER) strategies underlie social anxiety disorder (SAD) and alcohol related problems, but little is known about how specific negative emotions and maladaptive ER strategies interact with one another in predicting drinking in daily life. This study aimed to investigate (1) the impact of within-person leve…	The Impact of Negative Emotions on Drinking Among Individuals with Social Anxiety Disorder in Daily Life: The Moderating Effect of Maladaptive Emotion Regulation Strategies	Kim, Sojung; Kwon, Jung-Hye	COGNITIVE THERAPY AND RESEARCH	2020	10.1007/s10608-019-10045-8	1	X	X	Emerging evidence suggests that increased negative emotions and maladaptive emotion regulation (ER) strategies underlie social anxiety disorder (SAD) and alcohol related problems, but little is known about how specific negative emotions and maladaptive ER strategies interact with one another in predicting drinking in daily life. This study aimed to investigate (1) the impact of within-person leve…
1	The relation between face-to-face and digital interactions and self-esteem: A daily diary study	Subrahmanyam, Kaveri; Frison, Eline; Michikyan, Minas	HUMAN BEHAVIOR AND EMERGING TECHNOLOGIES	2020	10.1002/hbe2.187	Although young people's face-to-face and digital social interactions have been frequently examined in relation to their psychological well-being, few studies have considered how day-to-day variations in digital social interactions relate to fluctuations in self-esteem. To fill this gap, this study used a daily diary method over a five-day period to examine the same-day and lagged-day associations…						43
1	Can't Buy Me Love (or Friendship): Social Consequences of Financially Contingent Self-Worth	Ward, Deborah E.; Park, Lora E.; Naragon-Gainey, Kristin; Whillans, Ashley, V; Jung, Han Young	PERSONALITY AND SOCIAL PSYCHOLOGY BULLETIN	2020	10.1177/0146167220910872	Although people may think that money improves one's relationships, research suggests otherwise. Focusing on money is associated with spending less time maintaining relationships and less desire to rely on others for help. But why does focusing on money relate to worse social outcomes? We propose that when people base their self-esteem on financial success-that is, have financially contingent self…	Can't Buy Me Love (or Friendship): Social Consequences of Financially Contingent Self-Worth	Ward, Deborah E.; Park, Lora E.; Naragon-Gainey, Kristin; Whillans, Ashley, V; Jung, Han Young	PERSONALITY AND SOCIAL PSYCHOLOGY BULLETIN	2020	10.1177/0146167220910872	1	X	43	Although people may think that money improves one's relationships, research suggests otherwise. Focusing on money is associated with spending less time maintaining relationships and less desire to rely on others for help. But why does focusing on money relate to worse social outcomes? We propose that when people base their self-esteem on financial success-that is, have financially contingent self…
5	Smartphone-based social networking sites and intention to quit: self-regulatory perspective	Masood, Ayesha; Feng, Yang; Rasheed, Muhammad Emran; Ali, Ahsan; Gong, Mingchuan	BEHAVIOUR & INFORMATION TECHNOLOGY	2020	10.1080/0144929X.2020.1740787	Social networking site (SNS) providers and information system (IS) researchers are becoming increasingly interested in the factors that cause individuals to quit SNS. This study integrates the psychological and neurocognitive perspectives to examine the effects of poor sleep quality on the intention to quit. We utilise stress-strain-outcome, guilt, and ego depletion theories to argue that the exc…	Smartphone-based social networking sites and intention to quit: self-regulatory perspective	Masood, Ayesha; Feng, Yang; Rasheed, Muhammad Emran; Ali, Ahsan; Gong, Mingchuan	BEHAVIOUR & INFORMATION TECHNOLOGY	2020	10.1080/0144929X.2020.1740787				Social networking site (SNS) providers and information system (IS) researchers are becoming increasingly interested in the factors that cause individuals to quit SNS. This study integrates the psychological and neurocognitive perspectives to examine the effects of poor sleep quality on the intention to quit. We utilise stress-strain-outcome, guilt, and ego depletion theories to argue that the exc…
1	Expressive suppression in psychosis: The association with social context	Chavez-Baldini, Unyoung; Wichers, Marieke; Reininghaus, Ulrich; Wigman, Johanna T. W.	PLOS ONE	2020	10.1371/journal.pone.0230102	As emotion regulation deficits have been implicated in psychotic disorders, it is imperative to investigate not only the effect of regulation strategies but also how they are used. One such strategy is expressive suppression, the inhibition of emotion-expressive behavior, which may be influenced by social context. Therefore, this study aimed to investigate whether the use of expressive suppressio…	Expressive suppression in psychosis: The association with social context	Chavez-Baldini, Unyoung; Wichers, Marieke; Reininghaus, Ulrich; Wigman, Johanna T. W.	PLOS ONE	2020	10.1371/journal.pone.0230102	1	X	X	As emotion regulation deficits have been implicated in psychotic disorders, it is imperative to investigate not only the effect of regulation strategies but also how they are used. One such strategy is expressive suppression, the inhibition of emotion-expressive behavior, which may be influenced by social context. Therefore, this study aimed to investigate whether the use of expressive suppressio…
8	Ecological Momentary Assessment in Patients With an Acquired Brain Injury: A Pilot Study on Compliance and Fluctuations	Forster, Saskia D.; Gauggel, Siegfried; Petershofer, Axel; Voelzke, Volker; Mainz, Verena	FRONTIERS IN NEUROLOGY	2020	10.3389/fneur.2020.00115	Ecological Momentary Assessment (EMA) promises to be a suitable method for capturing the dynamics in self-assessments through repeated measurements in naturalistic environments using common mobile devices. Therefore, EMA could increase the power of neuropsychological assessment by obtaining a more fine-grained picture of symptoms, limitations, and strengths in patients with an acquired brain inju…	Ecological Momentary Assessment in Patients With an Acquired Brain Injury: A Pilot Study on Compliance and Fluctuations	Forster, Saskia D.; Gauggel, Siegfried; Petershofer, Axel; Voelzke, Volker; Mainz, Verena	FRONTIERS IN NEUROLOGY	2020	10.3389/fneur.2020.00115				Ecological Momentary Assessment (EMA) promises to be a suitable method for capturing the dynamics in self-assessments through repeated measurements in naturalistic environments using common mobile devices. Therefore, EMA could increase the power of neuropsychological assessment by obtaining a more fine-grained picture of symptoms, limitations, and strengths in patients with an acquired brain inju…
8	Triggers of Aggressive Behaviors in Intellectually Disabled Adults and Their Association with Autism, Medical Conditions, Psychiatric Disorders, Age and Sex: A Large-Scale Study	Cohen, Ira L.; Tsiouris, John A.	JOURNAL OF AUTISM AND DEVELOPMENTAL DISORDERS	2020	10.1007/s10803-020-04424-4	Aggressive behaviors in those with intellectual disability (ID) and autism (ASD) have been linked to a variety of factors including ID level, age, sex, psychiatric disorders, and medical conditions but these factors have not been studied, in large samples, in terms of how they affect the stimuli that trigger aggression. In this survey of 2243 adults, four triggers of aggression associated with fr…	Triggers of Aggressive Behaviors in Intellectually Disabled Adults and Their Association with Autism, Medical Conditions, Psychiatric Disorders, Age and Sex: A Large-Scale Study	Cohen, Ira L.; Tsiouris, John A.	JOURNAL OF AUTISM AND DEVELOPMENTAL DISORDERS	2020	10.1007/s10803-020-04424-4				Aggressive behaviors in those with intellectual disability (ID) and autism (ASD) have been linked to a variety of factors including ID level, age, sex, psychiatric disorders, and medical conditions but these factors have not been studied, in large samples, in terms of how they affect the stimuli that trigger aggression. In this survey of 2243 adults, four triggers of aggression associated with fr…
8	Hearing loss, mental well-being and healthcare use: results from the Health Survey for England (HSE)	Crealey, Grainne E.; O'Neill, Ciaran	JOURNAL OF PUBLIC HEALTH	2020	10.1093/pubmed/fdy209	Background Hearing loss (HL) affects an estimated 17% of adults in Britain, 19% in Canada and 16% in the USA. Evidence points to the impact of HL on aspects of physical and mental health as well as autonomy, cognition, memory and social isolation. This suggests the relationship between HL and service use may arise indirectly as well as directly, an issue that warrants investigation Methods We use…	Hearing loss, mental well-being and healthcare use: results from the Health Survey for England (HSE)	Crealey, Grainne E.; O'Neill, Ciaran	JOURNAL OF PUBLIC HEALTH	2020	10.1093/pubmed/fdy209				Background Hearing loss (HL) affects an estimated 17% of adults in Britain, 19% in Canada and 16% in the USA. Evidence points to the impact of HL on aspects of physical and mental health as well as autonomy, cognition, memory and social isolation. This suggests the relationship between HL and service use may arise indirectly as well as directly, an issue that warrants investigation Methods We use…
8	Hearing Impairment and Prevalence of Mild Cognitive Impairment in Japan: Baseline Data From the Aidai Cohort Study in Yawatahama and Uchiko	Miyake, Yoshihiro; Tanaka, Keiko; Senba, Hidenori; Ogawa, Susumu; Suzuki, Hiroyuki; Fujiwara, Yoshinori; Okada, Masahiro; Takagi, Daiki; Teraoka, Masato; Yamada, Hiroyuki; Nobuhara, Takashi; Matsuura, Bunzo; Hato, Naohito	EAR AND HEARING	2020	10.1097/AUD.0000000000000773	Objectives: Hearing impairment (HI) in midlife may increase the risk of dementia. However, epidemiological research on the association between HI and mild cognitive impairment (MCI) is very limited. Design: The present cross-sectional study investigated the relationship between HI and MCI using baseline data from the Aidai Cohort Study. Study subjects were 995 Japanese adults aged 36 to 84 years.…	Hearing Impairment and Prevalence of Mild Cognitive Impairment in Japan: Baseline Data From the Aidai Cohort Study in Yawatahama and Uchiko	Miyake, Yoshihiro; Tanaka, Keiko; Senba, Hidenori; Ogawa, Susumu; Suzuki, Hiroyuki; Fujiwara, Yoshinori; Okada, Masahiro; Takagi, Daiki; Teraoka, Masato; Yamada, Hiroyuki; Nobuhara, Takashi; Matsuura, Bunzo; Hato, Naohito	EAR AND HEARING	2020	10.1097/AUD.0000000000000773				Objectives: Hearing impairment (HI) in midlife may increase the risk of dementia. However, epidemiological research on the association between HI and mild cognitive impairment (MCI) is very limited. Design: The present cross-sectional study investigated the relationship between HI and MCI using baseline data from the Aidai Cohort Study. Study subjects were 995 Japanese adults aged 36 to 84 years.…
1	Unobtrusive monitoring of behavior and movement patterns to detect clinical depression severity level via smartphone	Masud, Mohammed T.; Mamun, Mohammed A.; Thapa, K.; Lee, D. H.; Griffiths, Mark D.; Yang, S-H	JOURNAL OF BIOMEDICAL INFORMATICS	2020	10.1016/j.jbi.2019.103371	The number of individuals with mental disorders is increasing and they are commonly found among individuals who avoid social interaction and like to live alone. Amongst such mental health disorders is depression which is both common and serious. The present paper introduces a method to assess the depression level of an individual using a smartphone by monitoring their daily activities. The time d…	Unobtrusive monitoring of behavior and movement patterns to detect clinical depression severity level via smartphone	Masud, Mohammed T.; Mamun, Mohammed A.; Thapa, K.; Lee, D. H.; Griffiths, Mark D.; Yang, S-H	JOURNAL OF BIOMEDICAL INFORMATICS	2020	10.1016/j.jbi.2019.103371	1	X	41	The number of individuals with mental disorders is increasing and they are commonly found among individuals who avoid social interaction and like to live alone. Amongst such mental health disorders is depression which is both common and serious. The present paper introduces a method to assess the depression level of an individual using a smartphone by monitoring their daily activities. The time d…
1	What Do People With Schizophrenia Do All Day? Ecological Momentary Assessment of Real-World Functioning in Schizophrenia	Granholm, Eric; Holden, Jason L.; Mikhael, Tanya; Link, Peter C.; Swendsen, Joel; Depp, Colin; Moore, Raeanne C.; Harvey, Philip D.	SCHIZOPHRENIA BULLETIN	2020	10.1093/schbul/sbz070	Schizophrenia is a major cause of disability worldwide. As new treatments for functioning are tested, the need grows to demonstrate real-world functioning gains. Ecological momentary assessment (EMA) may provide a more ecologically valid measure of functioning. In this study, smartphone-based EMA was used to signal participants with schizophrenia (N = 100) and controls (N = 71) 7 times a day for …	What Do People With Schizophrenia Do All Day? Ecological Momentary Assessment of Real-World Functioning in Schizophrenia	Granholm, Eric; Holden, Jason L.; Mikhael, Tanya; Link, Peter C.; Swendsen, Joel; Depp, Colin; Moore, Raeanne C.; Harvey, Philip D.	SCHIZOPHRENIA BULLETIN	2020	10.1093/schbul/sbz070	1	X	X	Schizophrenia is a major cause of disability worldwide. As new treatments for functioning are tested, the need grows to demonstrate real-world functioning gains. Ecological momentary assessment (EMA) may provide a more ecologically valid measure of functioning. In this study, smartphone-based EMA was used to signal participants with schizophrenia (N = 100) and controls (N = 71) 7 times a day for …
1	An examination of the extent to which mood and context are associated with real-time alcohol consumption	Monk, Rebecca L.; Qureshi, Adam; Heim, Derek	DRUG AND ALCOHOL DEPENDENCE	2020	10.1016/j.drugalcdep.2020.107880	Aim: To assess the effects of mood, social and environmental contexts and alcohol-related beliefs on alcohol consumption. Method: Participants (N = 69) recorded their positive and negative outcome expectancies and self-reported mood prior to drinking (Time 1 mood). A Smartphone App then enabled alcohol consumption (total number of drinks aggregated from reports throughout a drinking occasion, cur…	An examination of the extent to which mood and context are associated with real-time alcohol consumption	Monk, Rebecca L.; Qureshi, Adam; Heim, Derek	DRUG AND ALCOHOL DEPENDENCE	2020	10.1016/j.drugalcdep.2020.107880	1	X	X	Aim: To assess the effects of mood, social and environmental contexts and alcohol-related beliefs on alcohol consumption. Method: Participants (N = 69) recorded their positive and negative outcome expectancies and self-reported mood prior to drinking (Time 1 mood). A Smartphone App then enabled alcohol consumption (total number of drinks aggregated from reports throughout a drinking occasion, cur…
9	Characterizing vulnerable brain areas and circuits in mouse models of autism: Towards understanding pathogenesis and new therapeutic approaches	Hui, Kelvin; Katayama, Yuta; Nakayama, Keiichi I.; Nomura, Jun; Sakurai, Takeshi	NEUROSCIENCE AND BIOBEHAVIORAL REVIEWS	2020	10.1016/j.neubiorev.2018.08.001	Recent human genetics studies have identified many genetic variants that may be responsible for autism spectrum disorder (ASD). ASD mouse models with genetic modifications mimicking these rare genetic variants have provided invaluable mechanistic insights into the disruption of various biological processes and brain areas/circuitry affected in ASD patients. In this review, we begin by reviewing s…	Characterizing vulnerable brain areas and circuits in mouse models of autism: Towards understanding pathogenesis and new therapeutic approaches	Hui, Kelvin; Katayama, Yuta; Nakayama, Keiichi I.; Nomura, Jun; Sakurai, Takeshi	NEUROSCIENCE AND BIOBEHAVIORAL REVIEWS	2020	10.1016/j.neubiorev.2018.08.001				Recent human genetics studies have identified many genetic variants that may be responsible for autism spectrum disorder (ASD). ASD mouse models with genetic modifications mimicking these rare genetic variants have provided invaluable mechanistic insights into the disruption of various biological processes and brain areas/circuitry affected in ASD patients. In this review, we begin by reviewing s…
1	Depersonalization and derealization in embarrassing social interactions: an experience sampling study in social phobia, major depression and controls	Colic, Jasmin; Bassett, Tyler R.; Latysheva, Anna; Imboden, Christian; Bader, Klaus; Hatzinger, Martin; Mikoteit, Thorsten; Lieb, Roselind; Gloster, Andrew T.; Hoyer, Juergen	JOURNAL OF ANXIETY DISORDERS	2020	10.1016/j.janxdis.2020.102189	Objective: The study explored the duration and frequency of depersonalization (DP) and derealization (DR) in embarrassing social interactions in the everyday life of individuals with social phobia (SP), major depressive disorder (MDD) and controls. Methods: Experience sampling was used (seven days, five surveys per day). A total of N = 165 patients (n = 47 SP, n = 118 MDD) and n = 119 controls we…	Depersonalization and derealization in embarrassing social interactions: an experience sampling study in social phobia, major depression and controls	Colic, Jasmin; Bassett, Tyler R.; Latysheva, Anna; Imboden, Christian; Bader, Klaus; Hatzinger, Martin; Mikoteit, Thorsten; Lieb, Roselind; Gloster, Andrew T.; Hoyer, Juergen	JOURNAL OF ANXIETY DISORDERS	2020	10.1016/j.janxdis.2020.102189	1	X	X	Objective: The study explored the duration and frequency of depersonalization (DP) and derealization (DR) in embarrassing social interactions in the everyday life of individuals with social phobia (SP), major depressive disorder (MDD) and controls. Methods: Experience sampling was used (seven days, five surveys per day). A total of N = 165 patients (n = 47 SP, n = 118 MDD) and n = 119 controls we…
0	3D pulsed fracture initiation and propagation around wellbore: A numerical study	Wang, Yujie; Zhao, Bing; He, Xiaobo; Zhang, Zhennan	COMPUTERS AND GEOTECHNICS	2020	10.1016/j.compgeo.2019.103374	Subjected to the extremely high pressurization rate, the pulsed fracture (PF) can branch to form a complex fracture network around the wellbore, which is the most desired in the reservoir stimulation. To study the PF behaviors further, the 3D numerical simulation is conducted. The rock formation is modeled by the augmented virtual internal bond method, which needs no separate fracture criterion i…	3D pulsed fracture initiation and propagation around wellbore: A numerical study	Wang, Yujie; Zhao, Bing; He, Xiaobo; Zhang, Zhennan	COMPUTERS AND GEOTECHNICS	2020	10.1016/j.compgeo.2019.103374				Subjected to the extremely high pressurization rate, the pulsed fracture (PF) can branch to form a complex fracture network around the wellbore, which is the most desired in the reservoir stimulation. To study the PF behaviors further, the 3D numerical simulation is conducted. The rock formation is modeled by the augmented virtual internal bond method, which needs no separate fracture criterion i…
1	Integrated Multimedia City Data (iMCD): A composite survey and sensing approach to understanding urban living and mobility	Thakuriah, Piyushimita (Vonu); Sila-Nowicka, Katarzyna; Hong, Jinhyun; Boididou, Christina; Osborne, Michael; Lido, Catherine; McHugh, Andrew	COMPUTERS ENVIRONMENT AND URBAN SYSTEMS	2020	10.1016/j.compenvurbsys.2019.101427	We describe the Integrated Multimedia City Data (iMCD), a data platform involving detailed person-level self-reported and sensed information, with additional Internet, remote sensing, crowdsourced and environmental data sources that measure the wider social, economic and physical context of the participant. Selected aspects of the platform, which covers the Glasgow, UK, city-region, are available…	Integrated Multimedia City Data (iMCD): A composite survey and sensing approach to understanding urban living and mobility	Thakuriah, Piyushimita (Vonu); Sila-Nowicka, Katarzyna; Hong, Jinhyun; Boididou, Christina; Osborne, Michael; Lido, Catherine; McHugh, Andrew	COMPUTERS ENVIRONMENT AND URBAN SYSTEMS	2020	10.1016/j.compenvurbsys.2019.101427	1	X	0	We describe the Integrated Multimedia City Data (iMCD), a data platform involving detailed person-level self-reported and sensed information, with additional Internet, remote sensing, crowdsourced and environmental data sources that measure the wider social, economic and physical context of the participant. Selected aspects of the platform, which covers the Glasgow, UK, city-region, are available…
1	The General Factor of Personality and daily social experiences: Evidence for the social effectiveness hypothesis	Pelt, Dirk H. M.; van der Linden, Dimitri; Dunkel, Curtis S.; Born, Marise Ph	PERSONALITY AND INDIVIDUAL DIFFERENCES	2020	10.1016/j.paid.2019.109738	Using data from the Berlin diary study (N = 1223), we examined associations between the General Factor of Personality (GFP) and daily social experiences, self-esteem, and mood (positive and negative affect). As predicted, high-(vs. low) GFP individuals reported fewer daily interpersonal conflicts, better relationship quality, and better impressions on others. Also, relationship quality and daily …	The General Factor of Personality and daily social experiences: Evidence for the social effectiveness hypothesis	Pelt, Dirk H. M.; van der Linden, Dimitri; Dunkel, Curtis S.; Born, Marise Ph	PERSONALITY AND INDIVIDUAL DIFFERENCES	2020	10.1016/j.paid.2019.109738	1	X	X	Using data from the Berlin diary study (N = 1223), we examined associations between the General Factor of Personality (GFP) and daily social experiences, self-esteem, and mood (positive and negative affect). As predicted, high-(vs. low) GFP individuals reported fewer daily interpersonal conflicts, better relationship quality, and better impressions on others. Also, relationship quality and daily …
8	Personal information and public health: Design tensions in sharing and monitoring wellbeing in pregnancy	Doherty, Kevin; Barry, Marguerite; Belisario, Jose Marcano; Morrison, Cecily; Car, Josip; Doherty, Gavin	INTERNATIONAL JOURNAL OF HUMAN-COMPUTER STUDIES	2020	10.1016/j.ijhcs.2019.102373	Mobile technologies are valuable tools for the self-report of mental health and wellbeing. These systems pose many unique design challenges which have received considerable attention within HCl, including the engagement of users. However, less attention has been paid to the use of personal devices in public health. Integrating self-reported data within the context of clinical care suggests the ne…	Personal information and public health: Design tensions in sharing and monitoring wellbeing in pregnancy	Doherty, Kevin; Barry, Marguerite; Belisario, Jose Marcano; Morrison, Cecily; Car, Josip; Doherty, Gavin	INTERNATIONAL JOURNAL OF HUMAN-COMPUTER STUDIES	2020	10.1016/j.ijhcs.2019.102373				Mobile technologies are valuable tools for the self-report of mental health and wellbeing. These systems pose many unique design challenges which have received considerable attention within HCl, including the engagement of users. However, less attention has been paid to the use of personal devices in public health. Integrating self-reported data within the context of clinical care suggests the ne…
5	Enterprise social media: combating turnover in businesses	Moqbel, Murad; Bartelt, Valerie L.; Topuz, Kazim; Gehrt, Kitty L.	INTERNET RESEARCH	2020	10.1108/INTR-09-2018-0439	Purpose The purpose of this study is to investigate how enterprise social media (ESM) use combats turnover by impacting work perceptions, and ultimately turnover intention. Design/methodology/approach This study undertook a survey at a major information technology (IT) corporation. Data from a total of 276 working professionals were collected to test the proposed research model. Findings The stru…	Enterprise social media: combating turnover in businesses	Moqbel, Murad; Bartelt, Valerie L.; Topuz, Kazim; Gehrt, Kitty L.	INTERNET RESEARCH	2020	10.1108/INTR-09-2018-0439				Purpose The purpose of this study is to investigate how enterprise social media (ESM) use combats turnover by impacting work perceptions, and ultimately turnover intention. Design/methodology/approach This study undertook a survey at a major information technology (IT) corporation. Data from a total of 276 working professionals were collected to test the proposed research model. Findings The stru…
1	Real-life social interactions in schizophrenia	Myin-Germeys, Inez	SCHIZOPHRENIA RESEARCH	2020	10.1016/j.schres.2019.11.042		Real-life social interactions in schizophrenia	Myin-Germeys, Inez	SCHIZOPHRENIA RESEARCH	2020	10.1016/j.schres.2019.11.042	8
6	Ecological momentary assessment of everyday social experiences of people with schizophrenia: A systematic review	Mote, Jasmine; Fulford, Daniel	SCHIZOPHRENIA RESEARCH	2020	10.1016/j.schres.2019.10.021	Introduction: Our goal in the current review was to summarize the existing literature on the utility of ecological momentary assessment (EMA) in assessing the social experiences of people with schizophrenia (SZ). We were further interested in examining the associations between EMA-reported social outcomes and traditional assessments of social functioning. Methods: We conducted a systematic review…	Ecological momentary assessment of everyday social experiences of people with schizophrenia: A systematic review	Mote, Jasmine; Fulford, Daniel	SCHIZOPHRENIA RESEARCH	2020	10.1016/j.schres.2019.10.021				Introduction: Our goal in the current review was to summarize the existing literature on the utility of ecological momentary assessment (EMA) in assessing the social experiences of people with schizophrenia (SZ). We were further interested in examining the associations between EMA-reported social outcomes and traditional assessments of social functioning. Methods: We conducted a systematic review…
1	Evaluation of a temporal causal model for predicting the mood of clients in an online therapy	Becker, Dennis; Bremer, Vincent; Funk, Burkhardt; Hoogendoorn, Mark; Rocha, Artur; Riper, Heleen	EVIDENCE-BASED MENTAL HEALTH	2020	10.1136/ebmental-2019-300135	Background Self-reported client assessments during online treatments enable the development of statistical models for the prediction of client improvement and symptom development. Evaluation of these models is mandatory to ensure their validity. Methods For this purpose, we suggest besides a model evaluation based on study data the use of a simulation analysis. The simulation analysis provides in…	Evaluation of a temporal causal model for predicting the mood of clients in an online therapy	Becker, Dennis; Bremer, Vincent; Funk, Burkhardt; Hoogendoorn, Mark; Rocha, Artur; Riper, Heleen	EVIDENCE-BASED MENTAL HEALTH	2020	10.1136/ebmental-2019-300135	1	X	X	Background Self-reported client assessments during online treatments enable the development of statistical models for the prediction of client improvement and symptom development. Evaluation of these models is mandatory to ensure their validity. Methods For this purpose, we suggest besides a model evaluation based on study data the use of a simulation analysis. The simulation analysis provides in…
1	Investigating the role of the intensity and duration of self-injury thoughts in self-injury with ecological momentary assessment	Fitzpatrick, Skye; Kranzler, Amy; Fehling, Kara; Lindqvist, Janne; Selby, Edward A.	PSYCHIATRY RESEARCH	2020	10.1016/j.psychres.2020.112761	This study utilized ecological momentary assessment (EMA) to sharpen understanding of whether non-suicidal self-injury (NSSI) thought intensity and duration impacts NSSI behavior and potential alternative behaviors to NSSI. Self-injuring adolescents and young adults (N = 47) were randomly prompted using EMA to complete measures of NSSI thoughts (i.e., occurrence, intensity, duration) and behavior…	Investigating the role of the intensity and duration of self-injury thoughts in self-injury with ecological momentary assessment	Fitzpatrick, Skye; Kranzler, Amy; Fehling, Kara; Lindqvist, Janne; Selby, Edward A.	PSYCHIATRY RESEARCH	2020	10.1016/j.psychres.2020.112761	1	X	40	This study utilized ecological momentary assessment (EMA) to sharpen understanding of whether non-suicidal self-injury (NSSI) thought intensity and duration impacts NSSI behavior and potential alternative behaviors to NSSI. Self-injuring adolescents and young adults (N = 47) were randomly prompted using EMA to complete measures of NSSI thoughts (i.e., occurrence, intensity, duration) and behavior…
1	An ecological momentary intervention incorporating personalised feedback to improve symptoms and social functioning in schizophrenia spectrum disorders	Hanssen, Esther; Balvert, Sanne; Oorschot, Margreet; Borkelmans, Karel; van Os, Jim; Delespaul, Philippe; Fett, Anne-Kathrin	PSYCHIATRY RESEARCH	2020	10.1016/j.psychres.2019.112695	This study examined the feasibility and effectiveness of an interactive smartphone application that aimed to improve daily-life social functioning and symptoms in schizophrenia spectrum disorders (SZ) with Experience Sampling Method (ESM) derived personalised feedback.Two groups of outpatients with a diagnosis of SZ were included (one receiving ESM-derived personalised feedback (n = 27) and one w…	An ecological momentary intervention incorporating personalised feedback to improve symptoms and social functioning in schizophrenia spectrum disorders	Hanssen, Esther; Balvert, Sanne; Oorschot, Margreet; Borkelmans, Karel; van Os, Jim; Delespaul, Philippe; Fett, Anne-Kathrin	PSYCHIATRY RESEARCH	2020	10.1016/j.psychres.2019.112695	1	X	X	This study examined the feasibility and effectiveness of an interactive smartphone application that aimed to improve daily-life social functioning and symptoms in schizophrenia spectrum disorders (SZ) with Experience Sampling Method (ESM) derived personalised feedback.Two groups of outpatients with a diagnosis of SZ were included (one receiving ESM-derived personalised feedback (n = 27) and one w…
8	The AURORA Study: a longitudinal, multimodal library of brain biology and function after traumatic stress exposure	McLean, Samuel A.; Ressler, Kerry; Koenen, Karestan Chase; Neylan, Thomas; Germine, Laura; Jovanovic, Tanja; Clifford, Gari D.; Zeng, Donglin; An, Xinming; Linnstaedt, Sarah; Beaudoin, Francesca; House, Stacey; Bollen, Kenneth A.; Musey, Paul; Hendry, Phyllis; Jones, Christopher W.; Lewandowski, Christopher; Swor, Robert; Datner, Elizabeth; Mohiuddin, Kamran; Stevens, Jennifer S.; Storrow, Alan; …	MOLECULAR PSYCHIATRY	2020	10.1038/s41380-019-0581-3	Adverse posttraumatic neuropsychiatric sequelae (APNS) are common among civilian trauma survivors and military veterans. These APNS, as traditionally classified, include posttraumatic stress, postconcussion syndrome, depression, and regional or widespread pain. Traditional classifications have come to hamper scientific progress because they artificially fragment APNS into siloed, syndromic diagno…	The AURORA Study: a longitudinal, multimodal library of brain biology and function after traumatic stress exposure	McLean, Samuel A.; Ressler, Kerry; Koenen, Karestan Chase; Neylan, Thomas; Germine, Laura; Jovanovic, Tanja; Clifford, Gari D.; Zeng, Donglin; An, Xinming; Linnstaedt, Sarah; Beaudoin, Francesca; House, Stacey; Bollen, Kenneth A.; Musey, Paul; Hendry, Phyllis; Jones, Christopher W.; Lewandowski, Christopher; Swor, Robert; Datner, Elizabeth; Mohiuddin, Kamran; Stevens, Jennifer S.; Storrow, Alan; …	MOLECULAR PSYCHIATRY	2020	10.1038/s41380-019-0581-3				Adverse posttraumatic neuropsychiatric sequelae (APNS) are common among civilian trauma survivors and military veterans. These APNS, as traditionally classified, include posttraumatic stress, postconcussion syndrome, depression, and regional or widespread pain. Traditional classifications have come to hamper scientific progress because they artificially fragment APNS into siloed, syndromic diagno…
1	Self-compassionate college women report receiving more social support in the face of distress: Evidence from a daily diary study	Dupasquier, Jessica R.; Kelly, Allison C.; Waring, Sydney, V; Moscovitch, David A.	PERSONALITY AND INDIVIDUAL DIFFERENCES	2020	10.1016/j.paid.2019.109680	Highly self-compassionate individuals are more resilient in the face of distress. Although research suggests this is due to intrapersonal coping, interpersonal coping strategies, like openness to social support, may also contribute. Prior studies on the relationship between self-compassion and received social support have yielded mixed findings and neglected to examine the moderating role of dist…	Self-compassionate college women report receiving more social support in the face of distress: Evidence from a daily diary study	Dupasquier, Jessica R.; Kelly, Allison C.; Waring, Sydney, V; Moscovitch, David A.	PERSONALITY AND INDIVIDUAL DIFFERENCES	2020	10.1016/j.paid.2019.109680	1	X	X	Highly self-compassionate individuals are more resilient in the face of distress. Although research suggests this is due to intrapersonal coping, interpersonal coping strategies, like openness to social support, may also contribute. Prior studies on the relationship between self-compassion and received social support have yielded mixed findings and neglected to examine the moderating role of dist…
1	Fear of missing out predicts repeated measurements of greater negative affect using experience sampling methodology	Elhai, Jon D.; Rozgonjuk, Dmitri; Liu, Tour; Yang, Haibo	JOURNAL OF AFFECTIVE DISORDERS	2020	10.1016/j.jad.2019.11.026	Background: Fear of missing out (FOMO) has been increasingly researched recently, especially in relation to negative affectivity constructs. Our aim was to examine relations between FOMO and repeated measurements of negative affect over one week. Method: We investigated associations between FOMO and prospectively-measured negative affect over one week in an experience sampling study of 93 undergr…	Fear of missing out predicts repeated measurements of greater negative affect using experience sampling methodology	Elhai, Jon D.; Rozgonjuk, Dmitri; Liu, Tour; Yang, Haibo	JOURNAL OF AFFECTIVE DISORDERS	2020	10.1016/j.jad.2019.11.026	2			Background: Fear of missing out (FOMO) has been increasingly researched recently, especially in relation to negative affectivity constructs. Our aim was to examine relations between FOMO and repeated measurements of negative affect over one week. Method: We investigated associations between FOMO and prospectively-measured negative affect over one week in an experience sampling study of 93 undergr…
5	Effects of a smartphone-based videoconferencing program for older nursing home residents on depression, loneliness, and quality of life: a quasi-experimental study	Tsai, Hsiu-Hsin; Cheng, Ching-Yu; Shieh, Wann-Yun; Chang, Yue-Cune	BMC GERIATRICS	2020	10.1186/s12877-020-1426-2	Background Smartphones can optimize the opportunities for interactions between nursing home residents and their families. However, the effectiveness of smartphone-based videoconferencing programs in enhancing emotional status and quality of life has not been explored. The purpose of this study was to evaluate of the effect of a smartphone-based videoconferencing program on nursing home residents'…	Effects of a smartphone-based videoconferencing program for older nursing home residents on depression, loneliness, and quality of life: a quasi-experimental study	Tsai, Hsiu-Hsin; Cheng, Ching-Yu; Shieh, Wann-Yun; Chang, Yue-Cune	BMC GERIATRICS	2020	10.1186/s12877-020-1426-2				Background Smartphones can optimize the opportunities for interactions between nursing home residents and their families. However, the effectiveness of smartphone-based videoconferencing programs in enhancing emotional status and quality of life has not been explored. The purpose of this study was to evaluate of the effect of a smartphone-based videoconferencing program on nursing home residents'…
6	Methods to Assess Social Comparison Processes Within Persons in Daily Life: A Scoping Review	Arigo, Danielle; Mogle, Jacqueline A.; Brown, Megan M.; Pasko, Kristen; Travers, Laura; Sweeder, Logan; Smyth, Joshua M.	FRONTIERS IN PSYCHOLOGY	2020	10.3389/fpsyg.2019.02909	Self-evaluations relative to others (i.e., social comparisons) have well-established implications for health and well-being, and are typically assessed via global, retrospective self-report. Yet, comparison is inherently a dynamic, within-person process; comparisons occur at different times, on a range of dimensions, with consequences that can vary by context. Global, retrospective assessment for…	Methods to Assess Social Comparison Processes Within Persons in Daily Life: A Scoping Review	Arigo, Danielle; Mogle, Jacqueline A.; Brown, Megan M.; Pasko, Kristen; Travers, Laura; Sweeder, Logan; Smyth, Joshua M.	FRONTIERS IN PSYCHOLOGY	2020	10.3389/fpsyg.2019.02909				Self-evaluations relative to others (i.e., social comparisons) have well-established implications for health and well-being, and are typically assessed via global, retrospective self-report. Yet, comparison is inherently a dynamic, within-person process; comparisons occur at different times, on a range of dimensions, with consequences that can vary by context. Global, retrospective assessment for…
1	Biopsychosocial correlates of physical activity and sedentary time in adults with severe obesity	Baillot, Aurelie; Black, Melissa; Brunet, Jennifer; Romain, Ahmed J.	CLINICAL OBESITY	2020	10.1111/cob.12355	Adults with severe obesity have poorer health, are less active and spend more time sedentary compared to people with a lower body mass index (BMI). There is a pressing need to understand the factors associated with low physical activity (PA) and excessive sedentary time to develop more effective behaviour change interventions for this population. The purpose of this study was to identify biopsych…	Biopsychosocial correlates of physical activity and sedentary time in adults with severe obesity	Baillot, Aurelie; Black, Melissa; Brunet, Jennifer; Romain, Ahmed J.	CLINICAL OBESITY	2020	10.1111/cob.12355	14			Adults with severe obesity have poorer health, are less active and spend more time sedentary compared to people with a lower body mass index (BMI). There is a pressing need to understand the factors associated with low physical activity (PA) and excessive sedentary time to develop more effective behaviour change interventions for this population. The purpose of this study was to identify biopsych…
11	The dark side of helping behaviors: Partner support increases daily alcohol use in outpatients with a history of alcohol dependence	Calkins, Frances C.; Brock, Rebecca L.	JOURNAL OF SOCIAL AND PERSONAL RELATIONSHIPS	2020	10.1177/0265407519898257	The primary goal of the present study was to systematically investigate the role of intimate partner support in alcohol use and to examine whether partner support serves a maladaptive function among individuals with a history of alcohol dependence. This goal was pursued in a sample of low-income outpatients because of increased risk for chronic stress and alcohol use disorders among this populati…	The dark side of helping behaviors: Partner support increases daily alcohol use in outpatients with a history of alcohol dependence	Calkins, Frances C.; Brock, Rebecca L.	JOURNAL OF SOCIAL AND PERSONAL RELATIONSHIPS	2020	10.1177/0265407519898257				The primary goal of the present study was to systematically investigate the role of intimate partner support in alcohol use and to examine whether partner support serves a maladaptive function among individuals with a history of alcohol dependence. This goal was pursued in a sample of low-income outpatients because of increased risk for chronic stress and alcohol use disorders among this populati…
5	Long term impact of PositiveLinks: Clinic-deployed mobile technology to improve engagement with HIV care	Canan, Chelsea E.; Waselewski, Marika E.; Waldman, Ava Lena D.; Reynolds, George; Flickinger, Tabor E.; Cohn, Wendy F.; Ingersoll, Karen; Dillingham, Rebecca	PLOS ONE	2020	10.1371/journal.pone.0226870	Background PositiveLinks (PL) is a smartphone-based platform designed in partnership with people living with HIV (PLWH) to improve engagement in care. PL provides daily medication reminders, check-ins about mood and stress, educational resources, a community message board, and an ability to message providers. The objective of this study was to evaluate the impact of up to 24 months of PL use on H…	Long term impact of PositiveLinks: Clinic-deployed mobile technology to improve engagement with HIV care	Canan, Chelsea E.; Waselewski, Marika E.; Waldman, Ava Lena D.; Reynolds, George; Flickinger, Tabor E.; Cohn, Wendy F.; Ingersoll, Karen; Dillingham, Rebecca	PLOS ONE	2020	10.1371/journal.pone.0226870				Background PositiveLinks (PL) is a smartphone-based platform designed in partnership with people living with HIV (PLWH) to improve engagement in care. PL provides daily medication reminders, check-ins about mood and stress, educational resources, a community message board, and an ability to message providers. The objective of this study was to evaluate the impact of up to 24 months of PL use on H…
1	Best practices for Electronically Activated Recorder (EAR) research: A practical guide to coding and processing EAR data	Kaplan, Deanna M.; Rentscher, Kelly E.; Lim, Maximilian; Reyes, Ramon; Keating, Dylan; Romero, Jennifer; Shah, Anisha; Smith, Aaren D.; York, Kylee A.; Milek, Anne; Tackman, Allison M.; Mehl, Matthias R.	BEHAVIOR RESEARCH METHODS	2020	10.3758/s13428-019-01333-y	Since its introduction in 2001, the Electronically Activated Recorder (EAR) method has become an established and broadly used tool for the naturalistic observation of daily social behavior in clinical, health, personality, and social science research. Previous treatments of the method have focused primarily on its measurement approach (relative to other ecological assessment methods), research de…	Best practices for Electronically Activated Recorder (EAR) research: A practical guide to coding and processing EAR data	Kaplan, Deanna M.; Rentscher, Kelly E.; Lim, Maximilian; Reyes, Ramon; Keating, Dylan; Romero, Jennifer; Shah, Anisha; Smith, Aaren D.; York, Kylee A.; Milek, Anne; Tackman, Allison M.; Mehl, Matthias R.	BEHAVIOR RESEARCH METHODS	2020	10.3758/s13428-019-01333-y	2			Since its introduction in 2001, the Electronically Activated Recorder (EAR) method has become an established and broadly used tool for the naturalistic observation of daily social behavior in clinical, health, personality, and social science research. Previous treatments of the method have focused primarily on its measurement approach (relative to other ecological assessment methods), research de…
1	Working hard to make a good impression: the relational consequences of effortful self-presentation	Dominguez, Jess; Bowman, Shelby; Hall, Jeffrey A.; Merolla, Andy	COMMUNICATION RESEARCH REPORTS	2020	10.1080/08824096.2020.1846511	This manuscript seeks to discover when a more conscious self-presentation in everyday social interactions results in positive feelings and connection to others. Communicate bond belong (CBB) theory frames hypotheses regarding how self-presentation consciousness and relationship status effect social energy expenditure, and how these concepts relate to in-the-moment well-being. Participants (N = 12…						1	X	X
8	Psychosocial Correlates of Objective, Performance-Based, and Patient-Reported Physical Function Among Patients with Heterogeneous Chronic Pain	Greenberg, Jonathan; Mace, Ryan A.; Popok, Paula J.; Kulich, Ronald J.; Patel, Kushang, V; Burns, John W.; Somers, Tamara J.; Keefe, Francis J.; Schatman, Michael E.; Vrancenanu, Ana-Maria	JOURNAL OF PAIN RESEARCH	2020	10.2147/JPR.S266455	Background: Improving all aspects of physical function is an important goal of chronic pain management. Few studies follow recent guidelines to comprehensively assess physical function via patient-reported, performance-based, and objective/ambulatory measures. Purpose: To test 1) the interrelation between the 3 types of physical function measurement and 2) the association between psychosocial fac…	Psychosocial Correlates of Objective, Performance-Based, and Patient-Reported Physical Function Among Patients with Heterogeneous Chronic Pain	Greenberg, Jonathan; Mace, Ryan A.; Popok, Paula J.; Kulich, Ronald J.; Patel, Kushang, V; Burns, John W.; Somers, Tamara J.; Keefe, Francis J.; Schatman, Michael E.; Vrancenanu, Ana-Maria	JOURNAL OF PAIN RESEARCH	2020	10.2147/JPR.S266455				Background: Improving all aspects of physical function is an important goal of chronic pain management. Few studies follow recent guidelines to comprehensively assess physical function via patient-reported, performance-based, and objective/ambulatory measures. Purpose: To test 1) the interrelation between the 3 types of physical function measurement and 2) the association between psychosocial fac…
1	Connecting Everyday Talk and Time Alone to Global Well-Being	Hall, Jeffrey A.; Merolla, Andy J.	HUMAN COMMUNICATION RESEARCH	2020	10.1093/hcr/hqz014	Theoretical explanations for associations between characteristics of social interactions and global well-being (e.g., life satisfaction, loneliness) require further development and empirical grounding. We used the Communicate Bond Belong theory to develop six hypotheses linking the frequency, type, relatedness-to-energy ratio, and volition/choice of everyday social interactions with global well-b…	Connecting Everyday Talk and Time Alone to Global Well-Being	Hall, Jeffrey A.; Merolla, Andy J.	HUMAN COMMUNICATION RESEARCH	2020	10.1093/hcr/hqz014	1	X	X	Theoretical explanations for associations between characteristics of social interactions and global well-being (e.g., life satisfaction, loneliness) require further development and empirical grounding. We used the Communicate Bond Belong theory to develop six hypotheses linking the frequency, type, relatedness-to-energy ratio, and volition/choice of everyday social interactions with global well-b…
1	Associations between Health Behaviors and Factors on Markers of Healthy Psychological and Physiological Functioning: a Daily Diary Study	Strahler, Jana; Nater, Urs M.; Skoluda, Nadine	ANNALS OF BEHAVIORAL MEDICINE	2020	10.1093/abm/kaz018	Background Cross-sectional and experimental knowledge highlight the contribution of various health-promoting behaviors, such as physical activity, regular sleep, and healthy nutrition to mental and physical health. Beyond these well-studied lifestyle behaviors, music listening and perceived respect in social interactions are just recently proposed everyday life experiences, which may act as healt…	Associations between Health Behaviors and Factors on Markers of Healthy Psychological and Physiological Functioning: a Daily Diary Study	Strahler, Jana; Nater, Urs M.; Skoluda, Nadine	ANNALS OF BEHAVIORAL MEDICINE	2020	10.1093/abm/kaz018	1	X	X	Background Cross-sectional and experimental knowledge highlight the contribution of various health-promoting behaviors, such as physical activity, regular sleep, and healthy nutrition to mental and physical health. Beyond these well-studied lifestyle behaviors, music listening and perceived respect in social interactions are just recently proposed everyday life experiences, which may act as healt…
1	Attention-Block Deep Learning Based Features Fusion in Wearable Social Sensor for Mental Wellbeing Evaluations	Jin, Jikun; Gao, Bin; Yang, Sihao; Zhao, Bingmei; Luo, Lizhu; Woo, Wai Lok	IEEE ACCESS	2020	10.1109/ACCESS.2020.2994124	With the progressive increase of stress, anxiety and depression in working and living environment, mental health assessment becomes an important social interaction research topic. Generally, clinicians evaluate the psychology of participants through an effective psychological evaluation and questionnaires. However, these methods suffer from subjectivity and memory effects. In this paper, a new mu…	Attention-Block Deep Learning Based Features Fusion in Wearable Social Sensor for Mental Wellbeing Evaluations	Jin, Jikun; Gao, Bin; Yang, Sihao; Zhao, Bingmei; Luo, Lizhu; Woo, Wai Lok	IEEE ACCESS	2020	10.1109/ACCESS.2020.2994124	1	X	0	With the progressive increase of stress, anxiety and depression in working and living environment, mental health assessment becomes an important social interaction research topic. Generally, clinicians evaluate the psychology of participants through an effective psychological evaluation and questionnaires. However, these methods suffer from subjectivity and memory effects. In this paper, a new mu…
8	THE RELATIONSHIP OF PRESBYCUSIS WITH COGNITIVE FUNCTIONS	Yurtogullari, Sukran; Kocan, Elif Gulin; Vural, Gonul; Gumusyayla, Sadiye; Babademez, Mehmet Ali; Bozdemir, Kazim	TURKISH JOURNAL OF GERIATRICS-TURK GERIATRI DERGISI	2020	10.31086/tjgeri.2020.140	Introduction: Presbycusis, age-related hearing loss, is one of the most common diseases in geriatric patients. The present study aims to achieve early diagnosis of presbycusis, prevent cognitive disorders, avoid social isolation, and provide guidance for the treatment. Materials and Method: Presbycusis was diagnosed by routine biochemical, hormone, and audiological tests in patients aged >= 50 ye…	THE RELATIONSHIP OF PRESBYCUSIS WITH COGNITIVE FUNCTIONS	Yurtogullari, Sukran; Kocan, Elif Gulin; Vural, Gonul; Gumusyayla, Sadiye; Babademez, Mehmet Ali; Bozdemir, Kazim	TURKISH JOURNAL OF GERIATRICS-TURK GERIATRI DERGISI	2020	10.31086/tjgeri.2020.140				Introduction: Presbycusis, age-related hearing loss, is one of the most common diseases in geriatric patients. The present study aims to achieve early diagnosis of presbycusis, prevent cognitive disorders, avoid social isolation, and provide guidance for the treatment. Materials and Method: Presbycusis was diagnosed by routine biochemical, hormone, and audiological tests in patients aged >= 50 ye…
0	Tensor-Based Multiple Clustering Approaches for Cyber-Physical-Social Applications	Zhao, Yaliang; Yang, Laurence T.; Zhang, Ronghao	IEEE TRANSACTIONS ON EMERGING TOPICS IN COMPUTING	2020	10.1109/TETC.2018.2801464	In multiple analysis tasks and personalized services, tremendous challenges in Cyber-Physical-Social Systems (CPSS) are clustering large-scale multi-source data and generating multiple distinct clusterings dependent on different applications. To address these challenges, this paper first presents two simple multiple clustering methods which can produce different clustering results according to ar…
1	Emotion Differentiation as a Protective Factor Against the Behavioral Consequences of Rumination: A Conceptual Replication and Extension in the Context of Social Anxiety	Seah, T. H. Stanley; Aurora, Pallavi; Coifman, Karin G.	BEHAVIOR THERAPY	2020	10.1016/j.beth.2019.05.011	Rumination is thought to play a central role in affective disorders such as social anxiety disorder (SAD). Past research indicates that rumination tends to exacerbate negative emotions and increase the risk of engaging in maladaptive coping behaviors (e.g., avoiding social activities). However, little is known on how to effectively protect against the negative outcomes of rumination. Previously, …	Emotion Differentiation as a Protective Factor Against the Behavioral Consequences of Rumination: A Conceptual Replication and Extension in the Context of Social Anxiety	Seah, T. H. Stanley; Aurora, Pallavi; Coifman, Karin G.	BEHAVIOR THERAPY	2020	10.1016/j.beth.2019.05.011	1	X	X	Rumination is thought to play a central role in affective disorders such as social anxiety disorder (SAD). Past research indicates that rumination tends to exacerbate negative emotions and increase the risk of engaging in maladaptive coping behaviors (e.g., avoiding social activities). However, little is known on how to effectively protect against the negative outcomes of rumination. Previously, …
1	Linking Daily-Life Interpersonal Stressors and Health Problems Via Affective Reactivity in Borderline Personality and Depressive Disorders	Hepp, Johanna; Lane, Sean P.; Carpenter, Ryan W.; Trull, Timothy J.	PSYCHOSOMATIC MEDICINE	2020	10.1097/PSY.0000000000000728	Objective Borderline personality disorder (BPD) is associated with unstable interpersonal relationships, affective instability, and physical health problems. In individuals with BPD, intense affective reactions to interpersonal stressors may contribute to the increased prevalence of health problems. Methods BPD (n = 81) and depressed participants (DD; n = 50) completed six daily ambulatory assess…	Linking Daily-Life Interpersonal Stressors and Health Problems Via Affective Reactivity in Borderline Personality and Depressive Disorders	Hepp, Johanna; Lane, Sean P.; Carpenter, Ryan W.; Trull, Timothy J.	PSYCHOSOMATIC MEDICINE	2020	10.1097/PSY.0000000000000728	1	X	X	Objective Borderline personality disorder (BPD) is associated with unstable interpersonal relationships, affective instability, and physical health problems. In individuals with BPD, intense affective reactions to interpersonal stressors may contribute to the increased prevalence of health problems. Methods BPD (n = 81) and depressed participants (DD; n = 50) completed six daily ambulatory assess…
5	Unplugging or Staying Connected? Examining the Nature, Antecedents, and Consequences of Profiles of Daily Recovery Experiences	Chawla, Nitya; MacGowan, Rebecca L.; Gabriel, Allison S.; Podsakoff, Nathan P.	JOURNAL OF APPLIED PSYCHOLOGY	2020	10.1037/apl0000423	Research on workplace recovery recognizes that employees must restore lost resources after work to improve their subsequent well-being and performance. Scholars have noted that employees' recovery experiences-psychological detachment, relaxation, mastery, and control-vary day-to-day, yielding crucial implications for the aforementioned outcomes. Yet, despite these important theoretical and empiri…	Unplugging or Staying Connected? Examining the Nature, Antecedents, and Consequences of Profiles of Daily Recovery Experiences	Chawla, Nitya; MacGowan, Rebecca L.; Gabriel, Allison S.; Podsakoff, Nathan P.	JOURNAL OF APPLIED PSYCHOLOGY	2020	10.1037/apl0000423				Research on workplace recovery recognizes that employees must restore lost resources after work to improve their subsequent well-being and performance. Scholars have noted that employees' recovery experiences-psychological detachment, relaxation, mastery, and control-vary day-to-day, yielding crucial implications for the aforementioned outcomes. Yet, despite these important theoretical and empiri…
9	Manipulation of retinoic acid signaling in the nucleus accumbens shell alters rat emotional behavior	Zhang, Yafang; Crofton, Elizabeth J.; Smith, Tileena E. S.; Koshy, Shyny; Li, Dingge; Green, Thomas A.	BEHAVIOURAL BRAIN RESEARCH	2019	10.1016/j.bbr.2019.112177	Novel targets for depression and anxiety disorders are necessary for the development of more effective pharmacotherapeutics. Our previous study found that the retinoic acid (RA) signaling pathway is the signaling pathway most enhanced in the nucleus accumbens (NAc) shell, a region important for depression, anxiety, and addiction. Genetic manipulations of RA signaling in the NAc affecting addictio…	Manipulation of retinoic acid signaling in the nucleus accumbens shell alters rat emotional behavior	Zhang, Yafang; Crofton, Elizabeth J.; Smith, Tileena E. S.; Koshy, Shyny; Li, Dingge; Green, Thomas A.	BEHAVIOURAL BRAIN RESEARCH	2019	10.1016/j.bbr.2019.112177				Novel targets for depression and anxiety disorders are necessary for the development of more effective pharmacotherapeutics. Our previous study found that the retinoic acid (RA) signaling pathway is the signaling pathway most enhanced in the nucleus accumbens (NAc) shell, a region important for depression, anxiety, and addiction. Genetic manipulations of RA signaling in the NAc affecting addictio…
6	Pharmacologic and surgical therapies for patients with Meniere's disease: a protocol for a systematic review and meta-analysis	Ahmadzai, Nadera; Cheng, Wei; Wolfe, Dianna; Bonaparte, Jamie; Schramm, David; Fitzpatrick, Elizabeth; Lin, Vincent; Skidmore, Becky; Esmaeilisaraji, Leila; Kilty, Shaun; Hutton, Brian	SYSTEMATIC REVIEWS	2019	10.1186/s13643-019-1195-1	Background Hearing loss is one of the leading causes of disability in Canada and worldwide, with more than one million Canadians enduring a hearing-related disability. Meniere's disease (MD) is a chronic condition of the inner ear, manifesting as a triad of disabling symptoms, including attacks of vertigo, fluctuating sensorineural hearing loss (SNHL), and tinnitus. Impacts on quality of life are…	Pharmacologic and surgical therapies for patients with Meniere's disease: a protocol for a systematic review and meta-analysis	Ahmadzai, Nadera; Cheng, Wei; Wolfe, Dianna; Bonaparte, Jamie; Schramm, David; Fitzpatrick, Elizabeth; Lin, Vincent; Skidmore, Becky; Esmaeilisaraji, Leila; Kilty, Shaun; Hutton, Brian	SYSTEMATIC REVIEWS	2019	10.1186/s13643-019-1195-1				Background Hearing loss is one of the leading causes of disability in Canada and worldwide, with more than one million Canadians enduring a hearing-related disability. Meniere's disease (MD) is a chronic condition of the inner ear, manifesting as a triad of disabling symptoms, including attacks of vertigo, fluctuating sensorineural hearing loss (SNHL), and tinnitus. Impacts on quality of life are…
1	The Role of Social Relational Emotions for Human-Nature Connectedness	Petersen, Evi; Fiske, Alan Page; Schubert, Thomas W.	FRONTIERS IN PSYCHOLOGY	2019	10.3389/fpsyg.2019.02759	Little is known about the psychological processes through which people connect to nature. From social psychology, we know that emotions play an essential role when connecting to others. In this article, we argue that social connectedness and connectedness to nature are underpinned by the same emotions. More specifically, we propose that social relational emotions are crucial to understanding the …	The Role of Social Relational Emotions for Human-Nature Connectedness	Petersen, Evi; Fiske, Alan Page; Schubert, Thomas W.	FRONTIERS IN PSYCHOLOGY	2019	10.3389/fpsyg.2019.02759	6			Little is known about the psychological processes through which people connect to nature. From social psychology, we know that emotions play an essential role when connecting to others. In this article, we argue that social connectedness and connectedness to nature are underpinned by the same emotions. More specifically, we propose that social relational emotions are crucial to understanding the …
12	The Economic Stress Model in Emerging Adulthood: The Role of Social Relationships and Financial Capability	Ranta, Mette; Punamaki, Raija-Leena; Chow, Angela; Salmela-Aro, Katariina	EMERGING ADULTHOOD	2020	10.1177/2167696819893574	Families mobilize psychosocial resources to attune negative consequences of economic hardship, but research is lacking among youth. We propose an Economic Stress Model in Emerging Adulthood (ESM-EA) conceptualizing age-salient social relationships and financial capability as mediators between economic hardship and well-being. The ESM-EA was tested in a three-wave prospective study following the 2…	The Economic Stress Model in Emerging Adulthood: The Role of Social Relationships and Financial Capability	Ranta, Mette; Punamaki, Raija-Leena; Chow, Angela; Salmela-Aro, Katariina	EMERGING ADULTHOOD	2020	10.1177/2167696819893574				Families mobilize psychosocial resources to attune negative consequences of economic hardship, but research is lacking among youth. We propose an Economic Stress Model in Emerging Adulthood (ESM-EA) conceptualizing age-salient social relationships and financial capability as mediators between economic hardship and well-being. The ESM-EA was tested in a three-wave prospective study following the 2…
11	Daily and long-term consequences of support seeking in Chinese couples: Between-person differences and within-person processes	Xu, Feng; Hilpert, Peter; Bodenmann, Guy	INTERNATIONAL JOURNAL OF PSYCHOLOGY	2020	10.1002/ijop.12644	It is widely accepted that support-seeking behaviour is culture-specific, such that Asians are less likely to seek support when stressed compared with Westerners. However, mounting evidence is based on the vignette methodology or the cross-sectional survey and utilised students sample. Little is known about how such behaviour manifests in real life and incurs relational consequences. Moreover, ps…	Daily and long-term consequences of support seeking in Chinese couples: Between-person differences and within-person processes	Xu, Feng; Hilpert, Peter; Bodenmann, Guy	INTERNATIONAL JOURNAL OF PSYCHOLOGY	2020	10.1002/ijop.12644				It is widely accepted that support-seeking behaviour is culture-specific, such that Asians are less likely to seek support when stressed compared with Westerners. However, mounting evidence is based on the vignette methodology or the cross-sectional survey and utilised students sample. Little is known about how such behaviour manifests in real life and incurs relational consequences. Moreover, ps…
9	Evidence of Pain, Stress, and Fear of Humans During Tail Docking and the Next Four Weeks in Piglets (Sus scrofa domesticus)	Tallet, Celine; Rakotomahandry, Marine; Herlemont, Sabine; Prunier, Armelle	FRONTIERS IN VETERINARY SCIENCE	2019	10.3389/fvets.2019.00462	Tail docking is widely performed in pig farms to prevent tail biting. We investigated the consequences of this practice on behavioral indicators of pain and stress, and on the human-piglet relationship during lactation. Within 19 litters, piglets (1-3 days of age) were submitted on day 0 (D0) to docking with a cautery iron (D), sham-docking (S), or no docking (U). Piglets from the D and S groups …	Evidence of Pain, Stress, and Fear of Humans During Tail Docking and the Next Four Weeks in Piglets (Sus scrofa domesticus)	Tallet, Celine; Rakotomahandry, Marine; Herlemont, Sabine; Prunier, Armelle	FRONTIERS IN VETERINARY SCIENCE	2019	10.3389/fvets.2019.00462				Tail docking is widely performed in pig farms to prevent tail biting. We investigated the consequences of this practice on behavioral indicators of pain and stress, and on the human-piglet relationship during lactation. Within 19 litters, piglets (1-3 days of age) were submitted on day 0 (D0) to docking with a cautery iron (D), sham-docking (S), or no docking (U). Piglets from the D and S groups …
5	A smartphone-based support group for alcoholism: Effects of giving and receiving emotional support on coping self-efficacy and risky drinking	Yoo, Woohyun; Shah, Dhavan, V; Chih, Ming-Yuan; Gustafson, David H.	HEALTH INFORMATICS JOURNAL	2020	10.1177/1460458219888403	The purpose of this study was to investigate the nature and effects of exchanging emotional support via a smartphone-based support group for patients with alcohol dependence. Of the 349 patients who met the Diagnostic and Statistical Manual of Mental Disorders (4th ed.) criteria for alcohol dependence, 153 patients participated in the discussion group within the Addiction-Comprehensive Health Enh…	A smartphone-based support group for alcoholism: Effects of giving and receiving emotional support on coping self-efficacy and risky drinking	Yoo, Woohyun; Shah, Dhavan, V; Chih, Ming-Yuan; Gustafson, David H.	HEALTH INFORMATICS JOURNAL	2020	10.1177/1460458219888403				The purpose of this study was to investigate the nature and effects of exchanging emotional support via a smartphone-based support group for patients with alcohol dependence. Of the 349 patients who met the Diagnostic and Statistical Manual of Mental Disorders (4th ed.) criteria for alcohol dependence, 153 patients participated in the discussion group within the Addiction-Comprehensive Health Enh…
1	Space and Place in Alcohol Research	Mair, Christina; Frankeberger, Jessica; Gruenewald, Paul J.; Morrison, Christopher N.; Freisthler, Bridget	CURRENT EPIDEMIOLOGY REPORTS	2019	10.1007/s40471-019-00215-3	Purpose of ReviewTo summarize the recent literature on social and physical environments and their links to alcohol use and identify empirical research strategies that will lead to a better understanding of alcohol use in contexts.Recent FindingsRecent research has continued to describe the importance of neighborhood and regional contexts on alcohol use, while a smaller emerging scientific literat…	Space and Place in Alcohol Research	Mair, Christina; Frankeberger, Jessica; Gruenewald, Paul J.; Morrison, Christopher N.; Freisthler, Bridget	CURRENT EPIDEMIOLOGY REPORTS	2019	10.1007/s40471-019-00215-3	6	6		Purpose of ReviewTo summarize the recent literature on social and physical environments and their links to alcohol use and identify empirical research strategies that will lead to a better understanding of alcohol use in contexts.Recent FindingsRecent research has continued to describe the importance of neighborhood and regional contexts on alcohol use, while a smaller emerging scientific literat…
5	A mobile app identifies momentary psychosocial and contextual factors related to mealtime self-management in adolescents with type 1 diabetes	Mulvaney, Shelagh A.; Vaala, Sarah E.; Carroll, Rachel B.; Williams, Laura K.; Lybarger, Cindy K.; Schmidt, Douglas C.; Dietrich, Mary S.; Laffel, Lori M.; Hood, Korey K.	JOURNAL OF THE AMERICAN MEDICAL INFORMATICS ASSOCIATION	2019	10.1093/jamia/ocz147	Effective diabetes problem solving requires identification of risk factors for inadequate mealtime self-management. Ecological momentary assessment was used to enhance identification of factors hypothesized to impact self-management. Adolescents with type 1 diabetes participated in a feasibility trial for a mobile app called MyDay. Meals, mealtime insulin, self-monitored blood glucose, and psycho…	A mobile app identifies momentary psychosocial and contextual factors related to mealtime self-management in adolescents with type 1 diabetes	Mulvaney, Shelagh A.; Vaala, Sarah E.; Carroll, Rachel B.; Williams, Laura K.; Lybarger, Cindy K.; Schmidt, Douglas C.; Dietrich, Mary S.; Laffel, Lori M.; Hood, Korey K.	JOURNAL OF THE AMERICAN MEDICAL INFORMATICS ASSOCIATION	2019	10.1093/jamia/ocz147				Effective diabetes problem solving requires identification of risk factors for inadequate mealtime self-management. Ecological momentary assessment was used to enhance identification of factors hypothesized to impact self-management. Adolescents with type 1 diabetes participated in a feasibility trial for a mobile app called MyDay. Meals, mealtime insulin, self-monitored blood glucose, and psycho…
12	When conflict escalates into intimate partner violence: The delicate nature of observed coercion in adolescent romantic relationships	Ha, Thao; Kim, Hanjoe; McGill, Shannon	DEVELOPMENT AND PSYCHOPATHOLOGY	2019	10.1017/S0954579419001007	We investigated how initial conflicts in adolescent romantic relationships escalate into serious forms of conflict, including intimate partner violence (IPV). We focused on whether adolescents' micro-level interaction patterns, i.e., coercion and positive engagement, mediated between conflict and future IPV. The sample consisted of 91 heterosexual couples, aged 13 to 18 years (M = 16.5, SD = 0.99…	When conflict escalates into intimate partner violence: The delicate nature of observed coercion in adolescent romantic relationships	Ha, Thao; Kim, Hanjoe; McGill, Shannon	DEVELOPMENT AND PSYCHOPATHOLOGY	2019	10.1017/S0954579419001007				We investigated how initial conflicts in adolescent romantic relationships escalate into serious forms of conflict, including intimate partner violence (IPV). We focused on whether adolescents' micro-level interaction patterns, i.e., coercion and positive engagement, mediated between conflict and future IPV. The sample consisted of 91 heterosexual couples, aged 13 to 18 years (M = 16.5, SD = 0.99…
1	The importance of loneliness in psychotic-like symptoms: Data from three studies	Thanh P Le; Cowan, Tovah; Schwartz, Elana K.; Elvevag, Brita; Holmlund, Terje B.; Foltz, Peter W.; Barkus, Emma; Cohen, Alex S.	PSYCHIATRY RESEARCH	2019	10.1016/j.psychres.2019.112625	Poor social connection or loneliness is a prominent feature of schizotypy and may exacerbate psychosis risk. Previous studies have examined the inter-relationships between loneliness and psychosis risk, but critically, they have largely been conducted in non-clinical samples or exclusively used laboratory questionnaires with limited consideration of the heterogeneity within schizotypy (i.e., posi…	The importance of loneliness in psychotic-like symptoms: Data from three studies	Thanh P Le; Cowan, Tovah; Schwartz, Elana K.; Elvevag, Brita; Holmlund, Terje B.; Foltz, Peter W.; Barkus, Emma; Cohen, Alex S.	PSYCHIATRY RESEARCH	2019	10.1016/j.psychres.2019.112625	1	X	X	Poor social connection or loneliness is a prominent feature of schizotypy and may exacerbate psychosis risk. Previous studies have examined the inter-relationships between loneliness and psychosis risk, but critically, they have largely been conducted in non-clinical samples or exclusively used laboratory questionnaires with limited consideration of the heterogeneity within schizotypy (i.e., posi…
1	Alexithymia - Not autism - is associated with frequency of social interactions in adults	Gerber, Alan H.; Girard, Jeffrey M.; Scott, Stacey B.; Lerner, Matthew D.	BEHAVIOUR RESEARCH AND THERAPY	2019	10.1016/j.brat.2019.103477	Objective: While much is known about the quality of social behavior among neurotypical individuals and those with autism spectrum disorder (ASD), little work has evaluated quantity of social interactions. This study used ecological momentary assessment (EMA) to quantify in vivo daily patterns of social interaction in adults as a function of demographic and clinical factors. Method: Adults with an…	Alexithymia - Not autism - is associated with frequency of social interactions in adults	Gerber, Alan H.; Girard, Jeffrey M.; Scott, Stacey B.; Lerner, Matthew D.	BEHAVIOUR RESEARCH AND THERAPY	2019	10.1016/j.brat.2019.103477	1	X	X	Objective: While much is known about the quality of social behavior among neurotypical individuals and those with autism spectrum disorder (ASD), little work has evaluated quantity of social interactions. This study used ecological momentary assessment (EMA) to quantify in vivo daily patterns of social interaction in adults as a function of demographic and clinical factors. Method: Adults with an…
9	Modeling psychiatric comorbid symptoms of epileptic seizures in zebrafish	Canzian, Julia; Muller, Talise E.; Franscescon, Francini; Michelotti, Paula; Fontana, Barbara D.; Costa, Fabiano, V; Rosemberg, Denis B.	JOURNAL OF PSYCHIATRIC RESEARCH	2019	10.1016/j.jpsychires.2019.09.007	Epilepsy is a debilitating neurological disorder characterized by recurrent unprovoked seizures. Anxiety, cognitive deficits, depressive-like symptoms, and social dysfunction are psychiatric comorbidities with high prevalence in epileptic patients. Due to the genetic and behavioral tractability, the zebrafish is a promising model organism to understand the neural bases involved in epilepsy-relate…	Modeling psychiatric comorbid symptoms of epileptic seizures in zebrafish	Canzian, Julia; Muller, Talise E.; Franscescon, Francini; Michelotti, Paula; Fontana, Barbara D.; Costa, Fabiano, V; Rosemberg, Denis B.	JOURNAL OF PSYCHIATRIC RESEARCH	2019	10.1016/j.jpsychires.2019.09.007				Epilepsy is a debilitating neurological disorder characterized by recurrent unprovoked seizures. Anxiety, cognitive deficits, depressive-like symptoms, and social dysfunction are psychiatric comorbidities with high prevalence in epileptic patients. Due to the genetic and behavioral tractability, the zebrafish is a promising model organism to understand the neural bases involved in epilepsy-relate…
1	Comparing Signal-Contingent and Event-Contingent Experience Sampling Ratings of Affect in a Sample of Psychotherapy Outpatients	Dawood, Sindes; Hallquist, Michael N.; Pincus, Aaron L.; Ram, Nilam; Newman, Michelle G.; Wilson, Stephen J.; Levy, Kenneth N.	JOURNAL OF PSYCHOPATHOLOGY AND BEHAVIORAL ASSESSMENT	2020	10.1007/s10862-019-09766-7	Experience sampling methods are widely used in clinical psychology to study affective dynamics in psychopathology. The present study examined whether affect ratings (valence and arousal) differed as a function of assessment schedule (signal- versus event-contingent) in a clinical sample and considered various approaches to modeling these ratings. A total of 40 community mental health center outpa…	Comparing Signal-Contingent and Event-Contingent Experience Sampling Ratings of Affect in a Sample of Psychotherapy Outpatients	Dawood, Sindes; Hallquist, Michael N.; Pincus, Aaron L.; Ram, Nilam; Newman, Michelle G.; Wilson, Stephen J.; Levy, Kenneth N.	JOURNAL OF PSYCHOPATHOLOGY AND BEHAVIORAL ASSESSMENT	2020	10.1007/s10862-019-09766-7	1	X	X	Experience sampling methods are widely used in clinical psychology to study affective dynamics in psychopathology. The present study examined whether affect ratings (valence and arousal) differed as a function of assessment schedule (signal- versus event-contingent) in a clinical sample and considered various approaches to modeling these ratings. A total of 40 community mental health center outpa…
1	The most important life goals of people with and without social anxiety disorder: Focusing on emotional interference and uncovering meaning in life	Goodman, Fallon R.; Kashdan, Todd B.	JOURNAL OF POSITIVE PSYCHOLOGY	2021	10.1080/17439760.2019.1689423	People with social anxiety disorder (SAD) display maladaptive attitudes towards emotions. In this experience-sampling study, we explored the extent to which people with SAD viewed anxiety and pain as an impediment to pursuing personal strivings and deriving meaning in life. Participants were adults diagnosed with SAD and a control comparison group who completed baseline questionnaires and daily s…	The most important life goals of people with and without social anxiety disorder: Focusing on emotional interference and uncovering meaning in life	Goodman, Fallon R.; Kashdan, Todd B.	JOURNAL OF POSITIVE PSYCHOLOGY	2019	10.1080/17439760.2019.1689423	8			People with social anxiety disorder (SAD) display maladaptive attitudes towards emotions. In this experience-sampling study, we explored the extent to which people with SAD viewed anxiety and pain as an impediment to pursuing personal strivings and deriving meaning in life. Participants were adults diagnosed with SAD and a control comparison group who completed baseline questionnaires and daily s…
5	Experimentally manipulating social media abstinence: results of a four-week diary study	Hall, Jeffrey A.; Xing, Chong; Ross, Elaina M.; Johnson, Rebecca M.	MEDIA PSYCHOLOGY	2021	10.1080/15213269.2019.1688171	Social media use has a weak, negative association with well-being in cross-sectional and longitudinal research, but this association in experimental studies is mixed. This investigation explores whether social media abstinence leads to improved daily well-being over four weeks of time. Community and undergraduate participants (N = 130) were randomly assigned to five experimental conditions: no ch…	Experimentally manipulating social media abstinence: results of a four-week diary study	Hall, Jeffrey A.; Xing, Chong; Ross, Elaina M.; Johnson, Rebecca M.	MEDIA PSYCHOLOGY	2019	10.1080/15213269.2019.1688171				Social media use has a weak, negative association with well-being in cross-sectional and longitudinal research, but this association in experimental studies is mixed. This investigation explores whether social media abstinence leads to improved daily well-being over four weeks of time. Community and undergraduate participants (N = 130) were randomly assigned to five experimental conditions: no ch…
5	Implementing a Digital HIV Care Navigation Intervention (Health eNav): Protocol for a Feasibility Study	Arayasirikul, Sean; Trujillo, Dillon; Turner, Caitlin M.; Le, Victory; Wilson, Erin C.	JMIR RESEARCH PROTOCOLS	2019	10.2196/16406	Background: Young racial and ethnic minority men who have sex with men (MSM) and trans women are disproportionately affected by HIV and AIDS in the United States. Unrecognized infection, due to a low uptake of HIV testing, and poor linkage to care are driving forces of ongoing HIV transmission among young racial and ethnic minority MSM and trans women. Internet and mobile technologies, in combina…	Implementing a Digital HIV Care Navigation Intervention (Health eNav): Protocol for a Feasibility Study	Arayasirikul, Sean; Trujillo, Dillon; Turner, Caitlin M.; Le, Victory; Wilson, Erin C.	JMIR RESEARCH PROTOCOLS	2019	10.2196/16406				Background: Young racial and ethnic minority men who have sex with men (MSM) and trans women are disproportionately affected by HIV and AIDS in the United States. Unrecognized infection, due to a low uptake of HIV testing, and poor linkage to care are driving forces of ongoing HIV transmission among young racial and ethnic minority MSM and trans women. Internet and mobile technologies, in combina…
1	Associations Between Gratitude and Spirituality: An Experience Sampling Approach	Olson, Rebecca; Carney, Amy Knepple; Patrick, Julie Hicks	PSYCHOLOGY OF RELIGION AND SPIRITUALITY	2019	10.1037/rel0000164	The goal of the current study was to examine the daily associations between gratitude and spirituality using experience sampling data. Limited research has used experience sampling methodology (ESM) to examine changes in gratitude across short spans of time. Research has also failed to explore the potential importance of spirituality on these trajectories. The current study had 81 participants an…	Associations Between Gratitude and Spirituality: An Experience Sampling Approach	Olson, Rebecca; Carney, Amy Knepple; Patrick, Julie Hicks	PSYCHOLOGY OF RELIGION AND SPIRITUALITY	2019	10.1037/rel0000164	2			The goal of the current study was to examine the daily associations between gratitude and spirituality using experience sampling data. Limited research has used experience sampling methodology (ESM) to examine changes in gratitude across short spans of time. Research has also failed to explore the potential importance of spirituality on these trajectories. The current study had 81 participants an…
1	Affective variability in depression: Revisiting the inertia-instability paradox	Bos, Elisabeth H.; de Jonge, Peter; Cox, Ralf F. A.	BRITISH JOURNAL OF PSYCHOLOGY	2019	10.1111/bjop.12372	How can depression be associated with both instability and inertia of affect? Koval et al. (2013, Emotion, 13, 1132) showed that this paradox can be solved by accounting for the statistical overlap between measures of affect dynamics. Nevertheless, these measures are still often studied in isolation. The present study is a replication of the Koval et al. study. We used experience sampling data (t…	Affective variability in depression: Revisiting the inertia-instability paradox	Bos, Elisabeth H.; de Jonge, Peter; Cox, Ralf F. A.	BRITISH JOURNAL OF PSYCHOLOGY	2019	10.1111/bjop.12372	2			How can depression be associated with both instability and inertia of affect? Koval et al. (2013, Emotion, 13, 1132) showed that this paradox can be solved by accounting for the statistical overlap between measures of affect dynamics. Nevertheless, these measures are still often studied in isolation. The present study is a replication of the Koval et al. study. We used experience sampling data (t…
1	Ecological momentary assessment of drinking in young adults: An investigation into social context, affect and motives	O'Donnell, Renee; Richardson, Ben; Fuller-Tyszkiewicz, Matthew; Liknaitzky, Paul; Arulkadacham, Lilani; Dvorak, Robert; Staiger, Petra K.	ADDICTIVE BEHAVIORS	2019	10.1016/j.addbeh.2019.06.008	Introduction Daily assessment studies have examined how day specific factors, such as affect, social context, and drinking motives, alongside dispositional drinking motives, predict young adult's drinking. However, these studies did not examine how the interplay between drinking motives (dispositional and day specific) and multiple features of the drinking situation predict drinking with respect …	Ecological momentary assessment of drinking in young adults: An investigation into social context, affect and motives	O'Donnell, Renee; Richardson, Ben; Fuller-Tyszkiewicz, Matthew; Liknaitzky, Paul; Arulkadacham, Lilani; Dvorak, Robert; Staiger, Petra K.	ADDICTIVE BEHAVIORS	2019	10.1016/j.addbeh.2019.06.008	1	X	X	Introduction Daily assessment studies have examined how day specific factors, such as affect, social context, and drinking motives, alongside dispositional drinking motives, predict young adult's drinking. However, these studies did not examine how the interplay between drinking motives (dispositional and day specific) and multiple features of the drinking situation predict drinking with respect …
1	The fragility of perceived social rank following exercise in anorexia nervosa: an ecological momentary assessment study of shame and pride	Ma, Ruofan; Kelly, Allison C.	EATING AND WEIGHT DISORDERS-STUDIES ON ANOREXIA BULIMIA AND OBESITY	2020	10.1007/s40519-019-00797-3	Purpose Pride and shame are self-conscious emotions closely associated with perceived social rank. Goss and Gilbert (In: Gilbert and Miles (eds) Body shame: conceptualization, research & treatment. Brunner-Routledge, Hove, 2002) proposed that weight-control behaviours in anorexia nervosa (AN) provide a temporary sense of increased rank that dissipates afterwards, thereby perpetuating further symp…	The fragility of perceived social rank following exercise in anorexia nervosa: an ecological momentary assessment study of shame and pride	Ma, Ruofan; Kelly, Allison C.	EATING AND WEIGHT DISORDERS-STUDIES ON ANOREXIA BULIMIA AND OBESITY	2020	10.1007/s40519-019-00797-3	2			Purpose Pride and shame are self-conscious emotions closely associated with perceived social rank. Goss and Gilbert (In: Gilbert and Miles (eds) Body shame: conceptualization, research & treatment. Brunner-Routledge, Hove, 2002) proposed that weight-control behaviours in anorexia nervosa (AN) provide a temporary sense of increased rank that dissipates afterwards, thereby perpetuating further symp…
1	Do I really feel better? Effectiveness of emotion regulation strategies depends on the measure and social anxiety	Daniel, Katharine E.; Baee, Sonia; Boukhechba, Mehdi; Barnes, Laura E.; Teachman, Bethany A.	DEPRESSION AND ANXIETY	2019	10.1002/da.22970	Background Effective emotion regulation (ER) is important to long-term healthy functioning, but little is known about what constitutes effective ER in the moment or how social anxiety symptoms and different strategies influence short-term effectiveness outcomes. Methods Intensive ecological momentary data from N = 124 college students illustrate how different ways of operationalizing ER effective…	Do I really feel better? Effectiveness of emotion regulation strategies depends on the measure and social anxiety	Daniel, Katharine E.; Baee, Sonia; Boukhechba, Mehdi; Barnes, Laura E.; Teachman, Bethany A.	DEPRESSION AND ANXIETY	2019	10.1002/da.22970	1	X	8	Background Effective emotion regulation (ER) is important to long-term healthy functioning, but little is known about what constitutes effective ER in the moment or how social anxiety symptoms and different strategies influence short-term effectiveness outcomes. Methods Intensive ecological momentary data from N = 124 college students illustrate how different ways of operationalizing ER effective…
5	Assessing potential effects of daily cross-domain usage of information and communication technologies	Yeh, Ying-Jung Yvonne; Ma, The-Ngan; Pan, Su-Ying; Chuang, Pei-Ju; Jhuang, Yu-Hua	JOURNAL OF SOCIAL PSYCHOLOGY	2020	10.1080/00224545.2019.1680943	A within-person diary research design with 39 full-time workers was used to examine the effects of daily cross-domain usage of information and communication technologies (ICTs) on job-related performance and stress in both workplace and home domains. Segmentation preference effects on links between cross-domain ICT usage and both job performance and job stress were also analyzed. A positive assoc…	Assessing potential effects of daily cross-domain usage of information and communication technologies	Yeh, Ying-Jung Yvonne; Ma, The-Ngan; Pan, Su-Ying; Chuang, Pei-Ju; Jhuang, Yu-Hua	JOURNAL OF SOCIAL PSYCHOLOGY	2020	10.1080/00224545.2019.1680943				A within-person diary research design with 39 full-time workers was used to examine the effects of daily cross-domain usage of information and communication technologies (ICTs) on job-related performance and stress in both workplace and home domains. Segmentation preference effects on links between cross-domain ICT usage and both job performance and job stress were also analyzed. A positive assoc…
10	Coworker support as a moderator in the relationship between daily experience of workload and an individual?s experience of same-day WFC: a buffer or an intensifier?	Trottier, Melanie; Bentein, Kathleen	COMMUNITY WORK & FAMILY	2019	10.1080/13668803.2018.1434484	The present study looks at the interaction between daily experiences in the workplace ? daily workload and daily coworker support ? and examines its influence on negative affect and its subsequent impact on same-day work?family conflict (WFC). It proposes two competing moderation hypotheses (buffering vs. intensifying). According to the COR theory, support received from coworkers represents a res…	Coworker support as a moderator in the relationship between daily experience of workload and an individual?s experience of same-day WFC: a buffer or an intensifier?	Trottier, Melanie; Bentein, Kathleen	COMMUNITY WORK & FAMILY	2019	10.1080/13668803.2018.1434484				The present study looks at the interaction between daily experiences in the workplace ? daily workload and daily coworker support ? and examines its influence on negative affect and its subsequent impact on same-day work?family conflict (WFC). It proposes two competing moderation hypotheses (buffering vs. intensifying). According to the COR theory, support received from coworkers represents a res…
12	Depressive Symptoms Amplify Emotional Reactivity to Daily Perceptions of Peer Rejection in Adolescence	Thao Ha; van Roekel, Eeske; Iida, Masumi; Kornienko, Olga; Engels, Rutger C. M. E.; Kuntsche, Emmanuel	JOURNAL OF YOUTH AND ADOLESCENCE	2019	10.1007/s10964-019-01146-4	During adolescence, interpersonal stressors such as peer rejection pose challenges to emotion regulation. Yet, very little is known about how these transactional processes unfold in adolescents' daily lives. This study investigated adolescents' (a) emotional reactivity to daily perceptions of peer rejection, which concerns concurrent changes in negative and positive emotions, and (b) emotional re…	Depressive Symptoms Amplify Emotional Reactivity to Daily Perceptions of Peer Rejection in Adolescence	Thao Ha; van Roekel, Eeske; Iida, Masumi; Kornienko, Olga; Engels, Rutger C. M. E.; Kuntsche, Emmanuel	JOURNAL OF YOUTH AND ADOLESCENCE	2019	10.1007/s10964-019-01146-4				During adolescence, interpersonal stressors such as peer rejection pose challenges to emotion regulation. Yet, very little is known about how these transactional processes unfold in adolescents' daily lives. This study investigated adolescents' (a) emotional reactivity to daily perceptions of peer rejection, which concerns concurrent changes in negative and positive emotions, and (b) emotional re…
9	Comparison between two- and three-dimensional scoring of zebrafish response to psychoactive drugs: identifying when three-dimensional analysis is needed	Macri, Simone; Clement, Romain J. G.; Spinello, Chiara; Porfiri, Maurizio	PEERJ	2019	10.7717/peerj.7893	Zebrafish (Danio rerio) have recently emerged as a valuable laboratory species in the field of behavioral pharmacology, where they afford rapid and precise high-throughput drug screening. Although the behavioral repertoire of this species manifests along three-dimensional (3D), most of the efforts in behavioral pharmacology rely on two-dimensional (2D) projections acquired from a single overhead …	Comparison between two- and three-dimensional scoring of zebrafish response to psychoactive drugs: identifying when three-dimensional analysis is needed	Macri, Simone; Clement, Romain J. G.; Spinello, Chiara; Porfiri, Maurizio	PEERJ	2019	10.7717/peerj.7893				Zebrafish (Danio rerio) have recently emerged as a valuable laboratory species in the field of behavioral pharmacology, where they afford rapid and precise high-throughput drug screening. Although the behavioral repertoire of this species manifests along three-dimensional (3D), most of the efforts in behavioral pharmacology rely on two-dimensional (2D) projections acquired from a single overhead …
1	It's lonely at the bottom (too): The effects of experienced powerlessness on social closeness and disengagement	Foulk, Trevor A.; De Pater, Irene E.; Schaerer, Michael; du Plessis, Christilene; Lee, Randy; Erez, Amir	PERSONNEL PSYCHOLOGY	2020	10.1111/peps.12358	Although "powerlessness" is a pervasive experience for employees, prior social power research has predominantly focused on consequences of "powerfulness." This has led to contradictory predictions for how experienced powerlessness influences employees' social perceptions and behaviors. To resolve this theoretical tension, we build on Social Distance Theory (Magee & Smith) to develop a theoretical…	It's lonely at the bottom (too): The effects of experienced powerlessness on social closeness and disengagement	Foulk, Trevor A.; De Pater, Irene E.; Schaerer, Michael; du Plessis, Christilene; Lee, Randy; Erez, Amir	PERSONNEL PSYCHOLOGY	2020	10.1111/peps.12358	10			Although "powerlessness" is a pervasive experience for employees, prior social power research has predominantly focused on consequences of "powerfulness." This has led to contradictory predictions for how experienced powerlessness influences employees' social perceptions and behaviors. To resolve this theoretical tension, we build on Social Distance Theory (Magee & Smith) to develop a theoretical…
1	Daily stress as link between disadvantage and smoking: an ecological momentary assessment study	Jahnel, Tina; Ferguson, Stuart G.; Shiffman, Saul; Schuez, Benjamin	BMC PUBLIC HEALTH	2019	10.1186/s12889-019-7631-2	Background There is a well-established social gradient in smoking, but little is known about the underlying behavioral mechanisms. Here, we take a social-ecological perspective by examining daily stress experience as a process linking social disadvantage to smoking behavior. Method A sample of 194 daily smokers, who were not attempting to quit, recorded their smoking and information about situati…	Daily stress as link between disadvantage and smoking: an ecological momentary assessment study	Jahnel, Tina; Ferguson, Stuart G.; Shiffman, Saul; Schuez, Benjamin	BMC PUBLIC HEALTH	2019	10.1186/s12889-019-7631-2	1	X	X	Background There is a well-established social gradient in smoking, but little is known about the underlying behavioral mechanisms. Here, we take a social-ecological perspective by examining daily stress experience as a process linking social disadvantage to smoking behavior. Method A sample of 194 daily smokers, who were not attempting to quit, recorded their smoking and information about situati…
9	An Adult Brain Atlas Reveals Broad Neuroanatomical Changes in Independently Evolved Populations of Mexican Cavefish	Loomis, Cody; Peuss, Robert; Jaggard, James B.; Wang, Yongfu; McKinney, Sean A.; Raftopoulos, Stephan C.; Raftopoulos, Austin; Whu, Daniel; Green, Matthew; McGaugh, Suzanne E.; Rohner, Nicolas; Keene, Alex C.; Duboue, Erik R.	FRONTIERS IN NEUROANATOMY	2019	10.3389/fnana.2019.00088	A shift in environmental conditions impacts the evolution of complex developmental and behavioral traits. The Mexican cavefish, Astyanax mexicanus, is a powerful model for examining the evolution of development, physiology, and behavior because multiple cavefish populations can be compared to an extant, ancestral-like surface population of the same species. Many behaviors have diverged in cave po…	An Adult Brain Atlas Reveals Broad Neuroanatomical Changes in Independently Evolved Populations of Mexican Cavefish	Loomis, Cody; Peuss, Robert; Jaggard, James B.; Wang, Yongfu; McKinney, Sean A.; Raftopoulos, Stephan C.; Raftopoulos, Austin; Whu, Daniel; Green, Matthew; McGaugh, Suzanne E.; Rohner, Nicolas; Keene, Alex C.; Duboue, Erik R.	FRONTIERS IN NEUROANATOMY	2019	10.3389/fnana.2019.00088				A shift in environmental conditions impacts the evolution of complex developmental and behavioral traits. The Mexican cavefish, Astyanax mexicanus, is a powerful model for examining the evolution of development, physiology, and behavior because multiple cavefish populations can be compared to an extant, ancestral-like surface population of the same species. Many behaviors have diverged in cave po…
8	GWAS Identifies 44 Independent Associated Genomic Loci for Self-Reported Adult Hearing Difficulty in UK Biobank	Wells, Helena R. R.; Freidin, Maxim B.; Abidin, Fatin N. Zainul; Payton, Antony; Dawes, Piers; Munro, Kevin J.; Morton, Cynthia C.; Moore, David R.; Dawson, Sally J.; Williams, Frances M. K.	AMERICAN JOURNAL OF HUMAN GENETICS	2019	10.1016/j.ajhg.2019.09.008	Age-related hearing impairment (ARHI) is the most common sensory impairment in the aging population; a third of individuals are affected by disabling hearing loss by the age of 65. It causes social isolation and depression and has recently been identified as a risk factor for dementia. The genetic risk factors and underlying pathology of ARHI are largely unknown, meaning that targets for new ther…	GWAS Identifies 44 Independent Associated Genomic Loci for Self-Reported Adult Hearing Difficulty in UK Biobank	Wells, Helena R. R.; Freidin, Maxim B.; Abidin, Fatin N. Zainul; Payton, Antony; Dawes, Piers; Munro, Kevin J.; Morton, Cynthia C.; Moore, David R.; Dawson, Sally J.; Williams, Frances M. K.	AMERICAN JOURNAL OF HUMAN GENETICS	2019	10.1016/j.ajhg.2019.09.008				Age-related hearing impairment (ARHI) is the most common sensory impairment in the aging population; a third of individuals are affected by disabling hearing loss by the age of 65. It causes social isolation and depression and has recently been identified as a risk factor for dementia. The genetic risk factors and underlying pathology of ARHI are largely unknown, meaning that targets for new ther…
1	Physical Activity Moderates the Effects of Daily Psychosocial Stressors on Ambulatory Blood Pressure	Thomas, Mark C.; Kamarck, Thomas W.; Li, Xingyuan; Erickson, Kirk I.; Manuck, Stephen B.	HEALTH PSYCHOLOGY	2019	10.1037/hea0000755	Objective: Previous literature has shown an inconsistent relationship between physical activity and stressor-evoked blood pressure reactivity. Use of ecological momentary assessment (EMA) may facilitate detecting such a relationship. In this study, the moderating effects of regular physical activity on the magnitude of ambulatory blood pressure (ABP) responses to psychosocial stressors experience…	Physical Activity Moderates the Effects of Daily Psychosocial Stressors on Ambulatory Blood Pressure	Thomas, Mark C.; Kamarck, Thomas W.; Li, Xingyuan; Erickson, Kirk I.; Manuck, Stephen B.	HEALTH PSYCHOLOGY	2019	10.1037/hea0000755	1	X	43	Objective: Previous literature has shown an inconsistent relationship between physical activity and stressor-evoked blood pressure reactivity. Use of ecological momentary assessment (EMA) may facilitate detecting such a relationship. In this study, the moderating effects of regular physical activity on the magnitude of ambulatory blood pressure (ABP) responses to psychosocial stressors experience…
8	One-year follow-up of a dissonance-based intervention on quality of life, wellbeing, and physical activity after Roux-en-Y gastric bypass surgery: a randomized controlled trial	Sellberg, Fanny; Possmark, Sofie; Willmer, Mikaela; Tynelius, Per; Berglind, Daniel	SURGERY FOR OBESITY AND RELATED DISEASES	2019	10.1016/j.soard.2019.07.001	Background: Health-related quality of life (HRQoL) peaks around 1 year after Roux-en-Y gastric bypass (RYGB) surgery, and thereafter, in many patients, slowly deteriorates. Objectives: The aim of the present study was to test early effects (study endpoint 2 years) of a dissonance-based group intervention on HRQoL (primary outcome) and wellbeing among women who underwent RYGB: a 1-year follow-up o…	One-year follow-up of a dissonance-based intervention on quality of life, wellbeing, and physical activity after Roux-en-Y gastric bypass surgery: a randomized controlled trial	Sellberg, Fanny; Possmark, Sofie; Willmer, Mikaela; Tynelius, Per; Berglind, Daniel	SURGERY FOR OBESITY AND RELATED DISEASES	2019	10.1016/j.soard.2019.07.001				Background: Health-related quality of life (HRQoL) peaks around 1 year after Roux-en-Y gastric bypass (RYGB) surgery, and thereafter, in many patients, slowly deteriorates. Objectives: The aim of the present study was to test early effects (study endpoint 2 years) of a dissonance-based group intervention on HRQoL (primary outcome) and wellbeing among women who underwent RYGB: a 1-year follow-up o…
11	Social Support and Common Dyadic Coping in Couples' Dyadic Management of Type II Diabetes: Protocol for an Ambulatory Assessment Application	Luescher, Janina; Kowatsch, Tobias; Boateng, George; Santhanam, Prabhakaran; Bodenmann, Guy; Scholz, Urte	JMIR RESEARCH PROTOCOLS	2019	10.2196/13685	Background: Type II diabetes mellitus (T2DM) is a common chronic disease. To manage blood glucose levels, patients need to follow medical recommendations for healthy eating, physical activity, and medication adherence in their everyday life. Illness management is mainly shared with partners and involves social support and common dyadic coping (CDC). Social support and CDC have been identified as …	Social Support and Common Dyadic Coping in Couples' Dyadic Management of Type II Diabetes: Protocol for an Ambulatory Assessment Application	Luescher, Janina; Kowatsch, Tobias; Boateng, George; Santhanam, Prabhakaran; Bodenmann, Guy; Scholz, Urte	JMIR RESEARCH PROTOCOLS	2019	10.2196/13685				Background: Type II diabetes mellitus (T2DM) is a common chronic disease. To manage blood glucose levels, patients need to follow medical recommendations for healthy eating, physical activity, and medication adherence in their everyday life. Illness management is mainly shared with partners and involves social support and common dyadic coping (CDC). Social support and CDC have been identified as …
12	EXAMINING THE RELATIONSHIP BETWEEN DAILY CO-RUMINATION AND RUMINATION IN RESPONSE TO NEGATIVE EVENTS AMONG ADOLESCENTS USING ECOLOGICAL MOMENTARY ASSESSMENT	Aldrich, Jaclyn T.; Lisitsa, Ellie; Chun, Sarah K.; Mezulis, Amy H.	JOURNAL OF SOCIAL AND CLINICAL PSYCHOLOGY	2019	10.1521/jscp.2019.38.7.704	Introduction: Rumination and co-rumination are related processes characterized by repetitive focus on negative feelings and problems, with current theory suggesting that co-rumination fosters the use of intrapersonal rumination over time. Additionally, both rumination and co-rumination are related to the occurrence of depressive symptoms during adolescence. Method: The current study utilized an e…	EXAMINING THE RELATIONSHIP BETWEEN DAILY CO-RUMINATION AND RUMINATION IN RESPONSE TO NEGATIVE EVENTS AMONG ADOLESCENTS USING ECOLOGICAL MOMENTARY ASSESSMENT	Aldrich, Jaclyn T.; Lisitsa, Ellie; Chun, Sarah K.; Mezulis, Amy H.	JOURNAL OF SOCIAL AND CLINICAL PSYCHOLOGY	2019	10.1521/jscp.2019.38.7.704				Introduction: Rumination and co-rumination are related processes characterized by repetitive focus on negative feelings and problems, with current theory suggesting that co-rumination fosters the use of intrapersonal rumination over time. Additionally, both rumination and co-rumination are related to the occurrence of depressive symptoms during adolescence. Method: The current study utilized an e…
1	Wearable Long-Term Social Sensing for Mental Wellbeing	Jiang, Long; Gao, Bin; Gu, Jun; Chen, Yuanpeng; Gao, Zhao; Ma, Xiaole; Kendrick, Keith M.; Woo, Wai Lok	IEEE SENSORS JOURNAL	2019	10.1109/JSEN.2018.2877427	Long-term wellbeing monitoring is an underlying theme in many local and national policies and procedures outlined by governments and health care services. Natural, efficacious, and trustworthy monitoring by using wearable sensors is necessary for researchers to find and establish the interrelationships of affective computing, body sensor networks (BSNs), social signal processing, and physical men…	Wearable Long-Term Social Sensing for Mental Wellbeing	Jiang, Long; Gao, Bin; Gu, Jun; Chen, Yuanpeng; Gao, Zhao; Ma, Xiaole; Kendrick, Keith M.; Woo, Wai Lok	IEEE SENSORS JOURNAL	2019	10.1109/JSEN.2018.2877427	1	X	X	Long-term wellbeing monitoring is an underlying theme in many local and national policies and procedures outlined by governments and health care services. Natural, efficacious, and trustworthy monitoring by using wearable sensors is necessary for researchers to find and establish the interrelationships of affective computing, body sensor networks (BSNs), social signal processing, and physical men…
1	Enter the Wild: Autistic Traits and Their Relationship to Mentalizing and Social Interaction in Everyday Life	Schuwerk, Tobias; Kaltefleiter, Larissa J.; Au, Jiew-Quay; Hoesl, Axel; Stachl, Clemens	JOURNAL OF AUTISM AND DEVELOPMENTAL DISORDERS	2019	10.1007/s10803-019-04134-6	Theories derived from lab-based research emphasize the importance of mentalizing for social interaction and propose a link between mentalizing, autistic traits, and social behavior. We tested these assumptions in everyday life. Via smartphone-based experience sampling and logging of smartphone usage behavior we quantified mentalizing and social interaction in our participants' natural environment…	Enter the Wild: Autistic Traits and Their Relationship to Mentalizing and Social Interaction in Everyday Life	Schuwerk, Tobias; Kaltefleiter, Larissa J.; Au, Jiew-Quay; Hoesl, Axel; Stachl, Clemens	JOURNAL OF AUTISM AND DEVELOPMENTAL DISORDERS	2019	10.1007/s10803-019-04134-6	1	X	X	Theories derived from lab-based research emphasize the importance of mentalizing for social interaction and propose a link between mentalizing, autistic traits, and social behavior. We tested these assumptions in everyday life. Via smartphone-based experience sampling and logging of smartphone usage behavior we quantified mentalizing and social interaction in our participants' natural environment…
10	Steering towards happiness: An experience sampling study on the determinants of happiness of truck drivers	Wijngaards, Indy; Hendriks, Martijn; Burger, Martijn J.	TRANSPORTATION RESEARCH PART A-POLICY AND PRACTICE	2019	10.1016/j.tra.2019.07.017	The relatively low levels of employee well-being reported among truck drivers directly relate to some of the key challenges faced in the transportation industry, including high turnover of staff and difficulties attracting people to the profession. Drawing on the job demands-resources model, this study addresses this problem by examining how various state-like and trait-like job demands and resou…	Steering towards happiness: An experience sampling study on the determinants of happiness of truck drivers	Wijngaards, Indy; Hendriks, Martijn; Burger, Martijn J.	TRANSPORTATION RESEARCH PART A-POLICY AND PRACTICE	2019	10.1016/j.tra.2019.07.017				The relatively low levels of employee well-being reported among truck drivers directly relate to some of the key challenges faced in the transportation industry, including high turnover of staff and difficulties attracting people to the profession. Drawing on the job demands-resources model, this study addresses this problem by examining how various state-like and trait-like job demands and resou…
1	Impact of social anxiety and social context on college students' emotion regulation strategy use: An experience sampling study	Daros, Alexander R.; Daniel, Katharine E.; Meyer, M. Joseph; Chow, Philip I.; Barnes, Laura E.; Teachman, Bethany A.	MOTIVATION AND EMOTION	2019	10.1007/s11031-019-09773-x	Socially anxious individuals typically select more avoidant emotion regulation (ER) strategies than non-anxious individuals, contributing to interpersonal difficulties. The present study utilized smartphone-delivered experience sampling over 14 days to assess how actual and desired social situations predicted reports of ER strategy use in 115 undergraduate students with varying levels of social a…	Impact of social anxiety and social context on college students' emotion regulation strategy use: An experience sampling study	Daros, Alexander R.; Daniel, Katharine E.; Meyer, M. Joseph; Chow, Philip I.; Barnes, Laura E.; Teachman, Bethany A.	MOTIVATION AND EMOTION	2019	10.1007/s11031-019-09773-x	1	X	X	Socially anxious individuals typically select more avoidant emotion regulation (ER) strategies than non-anxious individuals, contributing to interpersonal difficulties. The present study utilized smartphone-delivered experience sampling over 14 days to assess how actual and desired social situations predicted reports of ER strategy use in 115 undergraduate students with varying levels of social a…
1	How did that interaction make you feel? The relationship between quality of everyday social experiences and emotion in people with and without schizophrenia	Mote, Jasmine; Gard, David E.; Gonzalez, Rachel; Fulford, Daniel	PLOS ONE	2019	10.1371/journal.pone.0223003	People with schizophrenia report positive emotion during social interactions in ecological momentary assessment (EMA) studies; however, few of these studies examine the qualities of social interactions (e.g., intimacy) that may affect emotion experience. In the current EMA study, people with (n = 20) and without schizophrenia (n = 15) answered questions about the quality of their social interacti…	How did that interaction make you feel? The relationship between quality of everyday social experiences and emotion in people with and without schizophrenia	Mote, Jasmine; Gard, David E.; Gonzalez, Rachel; Fulford, Daniel	PLOS ONE	2019	10.1371/journal.pone.0223003	1	X	X	People with schizophrenia report positive emotion during social interactions in ecological momentary assessment (EMA) studies; however, few of these studies examine the qualities of social interactions (e.g., intimacy) that may affect emotion experience. In the current EMA study, people with (n = 20) and without schizophrenia (n = 15) answered questions about the quality of their social interacti…
11	You seem tired, but so am I: Willpower theories and intention to provide support in romantic relationships	Francis, Zoe; Sieber, Vanda; Job, Veronika	JOURNAL OF SOCIAL AND PERSONAL RELATIONSHIPS	2020	10.1177/0265407519877238	Although providing support in romantic relationships is important for the well-being of both partners, providing support can be effortful. People have varying implicit theories about the exertion of effort; limited willpower theorists believe that mental resources become exhausted with use, while nonlimited willpower theorists believe that exerting effort can even prepare you for future exertion.…	You seem tired, but so am I: Willpower theories and intention to provide support in romantic relationships	Francis, Zoe; Sieber, Vanda; Job, Veronika	JOURNAL OF SOCIAL AND PERSONAL RELATIONSHIPS	2020	10.1177/0265407519877238				Although providing support in romantic relationships is important for the well-being of both partners, providing support can be effortful. People have varying implicit theories about the exertion of effort; limited willpower theorists believe that mental resources become exhausted with use, while nonlimited willpower theorists believe that exerting effort can even prepare you for future exertion.…
11	Protective Buffering and Individual and Relational Adjustment Following Hematopoietic Stem Cell Transplantation: A Dyadic Daily-Diary Study	Kroemeke, Aleksandra; Sobczyk-Kruszelnicka, Malgorzata	FRONTIERS IN PSYCHOLOGY	2019	10.3389/fpsyg.2019.02195	Background: Supportive communication (e.g., protective buffering, PB) may impact individual and relational adjustment in patients following hematopoietic stem cell transplantation (HSCT) and their caregivers. Previous studies revealed that PB (i.e., hiding one's concerns and denying one's worries) has mixed effects, namely it is beneficial, costly or unrelated to dyadic adjustment. This study aim…	Protective Buffering and Individual and Relational Adjustment Following Hematopoietic Stem Cell Transplantation: A Dyadic Daily-Diary Study	Kroemeke, Aleksandra; Sobczyk-Kruszelnicka, Malgorzata	FRONTIERS IN PSYCHOLOGY	2019	10.3389/fpsyg.2019.02195				Background: Supportive communication (e.g., protective buffering, PB) may impact individual and relational adjustment in patients following hematopoietic stem cell transplantation (HSCT) and their caregivers. Previous studies revealed that PB (i.e., hiding one's concerns and denying one's worries) has mixed effects, namely it is beneficial, costly or unrelated to dyadic adjustment. This study aim…
9	Reelin Signaling Controls the Preference for Social Novelty in Zebrafish	Dalla Vecchia, Elisa; Di Donato, Vincenzo; Young, Andrew M. J.; Del Bene, Filippo; Norton, William H. J.	FRONTIERS IN BEHAVIORAL NEUROSCIENCE	2019	10.3389/fnbeh.2019.00214	Reelin (Reln) is an extracellular glycoprotein that is important for brain patterning. During development Reln coordinates the radial migration of postmitotic cortical neurons, cerebellar and hippocampal neurons, whereas it promotes dendrite maturation, synaptogenesis, synaptic transmission, plasticity and neurotransmitter release in the postnatal and adult brain. Genetic studies of human patient…	Reelin Signaling Controls the Preference for Social Novelty in Zebrafish	Dalla Vecchia, Elisa; Di Donato, Vincenzo; Young, Andrew M. J.; Del Bene, Filippo; Norton, William H. J.	FRONTIERS IN BEHAVIORAL NEUROSCIENCE	2019	10.3389/fnbeh.2019.00214				Reelin (Reln) is an extracellular glycoprotein that is important for brain patterning. During development Reln coordinates the radial migration of postmitotic cortical neurons, cerebellar and hippocampal neurons, whereas it promotes dendrite maturation, synaptogenesis, synaptic transmission, plasticity and neurotransmitter release in the postnatal and adult brain. Genetic studies of human patient…
1	Dynamic Interactive Social Cognition Training in Virtual Reality (DiSCoVR) for social cognition and social functioning in people with a psychotic disorder: study protocol for a multicenter randomized controlled trial	Nijman, Saskia A.; Veling, Wim; Greaves-Lord, Kirstin; Vermeer, Rowina R.; Vos, Maarten; Zandee, Catharina E. R.; Zandstra, Danielle C.; Geraets, Chris N. W.; Pijnenborg, Gerdina H. M.	BMC PSYCHIATRY	2019	10.1186/s12888-019-2250-0	Background Problems in social functioning (e.g., unemployment, social isolation), are common in people with a psychotic disorder. Social cognition is a treatment target to improve social functioning, as it is a proximal predictor of social functioning. Social Cognition Training (SCT) improves social cognition, but may not generalize (enduringly) to social functioning, perhaps due to insufficient …	Dynamic Interactive Social Cognition Training in Virtual Reality (DiSCoVR) for social cognition and social functioning in people with a psychotic disorder: study protocol for a multicenter randomized controlled trial	Nijman, Saskia A.; Veling, Wim; Greaves-Lord, Kirstin; Vermeer, Rowina R.; Vos, Maarten; Zandee, Catharina E. R.; Zandstra, Danielle C.; Geraets, Chris N. W.; Pijnenborg, Gerdina H. M.	BMC PSYCHIATRY	2019	10.1186/s12888-019-2250-0	8			Background Problems in social functioning (e.g., unemployment, social isolation), are common in people with a psychotic disorder. Social cognition is a treatment target to improve social functioning, as it is a proximal predictor of social functioning. Social Cognition Training (SCT) improves social cognition, but may not generalize (enduringly) to social functioning, perhaps due to insufficient …
1	The dynamics of social support among suicide attempters: A smartphone-based daily diary study	Coppersmith, Daniel D. L.; Kleiman, Evan M.; Glenn, Catherine R.; Millner, Alexander J.; Nock, Matthew K.	BEHAVIOUR RESEARCH AND THERAPY	2019	10.1016/j.brat.2018.11.016	Decades of research suggest that social support is an important factor in predicting suicide risk and resilience. However, no studies have examined dynamic fluctuations in day-by-day levels of perceived social support. We examined such fluctuations over 28 days among a sample of 53 adults who attempted suicide in the past year (992 total observations). Variability in social support was analyzed w…	The dynamics of social support among suicide attempters: A smartphone-based daily diary study	Coppersmith, Daniel D. L.; Kleiman, Evan M.; Glenn, Catherine R.; Millner, Alexander J.; Nock, Matthew K.	BEHAVIOUR RESEARCH AND THERAPY	2019	10.1016/j.brat.2018.11.016	1	X	X	Decades of research suggest that social support is an important factor in predicting suicide risk and resilience. However, no studies have examined dynamic fluctuations in day-by-day levels of perceived social support. We examined such fluctuations over 28 days among a sample of 53 adults who attempted suicide in the past year (992 total observations). Variability in social support was analyzed w…
12	Measuring the Psychobiological Correlates of Daily Experience in Adolescents	Dockray, Samantha; O'Neill, Siobhan; Jump, Owen	JOURNAL OF RESEARCH ON ADOLESCENCE	2019	10.1111/jora.12473	Mapping the psychobiological correlates of social contexts, experiences, and emotional responses of adolescents in their daily lives provides insight into how adolescent well-being shapes, and is shaped by, experience. Measures of these psychobiological correlates are enabled by devices and technologies that must be precise and suitable for adolescent participants. The present report reviews the …	Measuring the Psychobiological Correlates of Daily Experience in Adolescents	Dockray, Samantha; O'Neill, Siobhan; Jump, Owen	JOURNAL OF RESEARCH ON ADOLESCENCE	2019	10.1111/jora.12473				Mapping the psychobiological correlates of social contexts, experiences, and emotional responses of adolescents in their daily lives provides insight into how adolescent well-being shapes, and is shaped by, experience. Measures of these psychobiological correlates are enabled by devices and technologies that must be precise and suitable for adolescent participants. The present report reviews the …
1	A Silicon Resonant Accelerometer Embedded in An Isolation Frame with Stress Relief Anchor	Cui, Jian; Yang, Haibing; Li, Dong; Song, Ziyang; Zhao, Qiancheng	MICROMACHINES	2019	10.3390/mi10090571	Bias thermal sensitivity is a significant performance parameter of a silicon resonant accelerometer (SRA) and is normally used to evaluate the degree of engineering practicability. Theoretical analysis demonstrates that temperature-induced stress is the dominant factor that determines the bias temperature drift of the custom-designed SRA. To solve this issue, this paper presents an SRA embedded i…	A Silicon Resonant Accelerometer Embedded in An Isolation Frame with Stress Relief Anchor	Cui, Jian; Yang, Haibing; Li, Dong; Song, Ziyang; Zhao, Qiancheng	MICROMACHINES	2019	10.3390/mi10090571	2			Bias thermal sensitivity is a significant performance parameter of a silicon resonant accelerometer (SRA) and is normally used to evaluate the degree of engineering practicability. Theoretical analysis demonstrates that temperature-induced stress is the dominant factor that determines the bias temperature drift of the custom-designed SRA. To solve this issue, this paper presents an SRA embedded i…
9	Early-life social environment alters juvenile behavior and neuroendocrine function in a highly social cichlid fish	Solomon-Lane, Tessa K.; Hofmann, Hans A.	HORMONES AND BEHAVIOR	2019	10.1016/j.yhbeh.2019.06.016	Early-life experiences can shape adult behavior, with consequences for fitness and health, yet fundamental questions remain unanswered about how early-life social experiences are translated into variation in brain and behavior. The African cichlid fish Astatotilapia burtoni, a model system in social neuroscience, is well known for its highly plastic social phenotypes in adulthood. Here, we rear j…	Early-life social environment alters juvenile behavior and neuroendocrine function in a highly social cichlid fish	Solomon-Lane, Tessa K.; Hofmann, Hans A.	HORMONES AND BEHAVIOR	2019	10.1016/j.yhbeh.2019.06.016				Early-life experiences can shape adult behavior, with consequences for fitness and health, yet fundamental questions remain unanswered about how early-life social experiences are translated into variation in brain and behavior. The African cichlid fish Astatotilapia burtoni, a model system in social neuroscience, is well known for its highly plastic social phenotypes in adulthood. Here, we rear j…
1	When Problems Lead to Ideas: The Roles of Daily Vigor and Social Interactions	Groenewoudt, Aleid C.; Rooks, Gerrit; van Gool, Piet J. R.	JOURNAL OF CREATIVE BEHAVIOR	2019	10.1002/jocb.179	In this study, we investigate idea generation by conducting a diary study. We hypothesized that idea generation depends on problem identification, and that this relation is moderated by two factors: (a) the number of social interactions an individual has with "non-redundant" network connections, and (b) an individual's level of vigor. The hypotheses were tested by making use of a diary study amon…	When Problems Lead to Ideas: The Roles of Daily Vigor and Social Interactions	Groenewoudt, Aleid C.; Rooks, Gerrit; van Gool, Piet J. R.	JOURNAL OF CREATIVE BEHAVIOR	2019	10.1002/jocb.179	43			In this study, we investigate idea generation by conducting a diary study. We hypothesized that idea generation depends on problem identification, and that this relation is moderated by two factors: (a) the number of social interactions an individual has with "non-redundant" network connections, and (b) an individual's level of vigor. The hypotheses were tested by making use of a diary study amon…
1	Age Differences in Emotion Regulation Strategy Use, Variability, and Flexibility: An Experience Sampling Approach	Benson, Lizbeth; English, Tammy; Conroy, David E.; Pincus, Aaron L.; Gerstorf, Denis; Ram, Nilam	DEVELOPMENTAL PSYCHOLOGY	2019	10.1037/dev0000727	Life span developmental theories suggest that as individuals age, they accumulate knowledge about how to deploy emotion regulation (ER) strategies effectively and learn how to match their ER strategy use with changes in situational demands. Using an event-contingent experience sampling design wherein 150 adults Age 18 to 89 years reported on 64,213 social interactions (M = 427.41, SD = 145.66) du…	Age Differences in Emotion Regulation Strategy Use, Variability, and Flexibility: An Experience Sampling Approach	Benson, Lizbeth; English, Tammy; Conroy, David E.; Pincus, Aaron L.; Gerstorf, Denis; Ram, Nilam	DEVELOPMENTAL PSYCHOLOGY	2019	10.1037/dev0000727	1	X	X	Life span developmental theories suggest that as individuals age, they accumulate knowledge about how to deploy emotion regulation (ER) strategies effectively and learn how to match their ER strategy use with changes in situational demands. Using an event-contingent experience sampling design wherein 150 adults Age 18 to 89 years reported on 64,213 social interactions (M = 427.41, SD = 145.66) du…
1	Beam and dielectric materials impact on improvement of the performance of a novel capacitive shunt RF MEMS switch	Sravani, Kondavitee Girija; Babu, Gopisetty Sudheer; Ramesh, Mamidichetti; Raj, Viswanadhuni Prudhvi; Prathyusha, Dinnipati; Rao, Karumuri Srinivasa	INTERNATIONAL JOURNAL OF NUMERICAL MODELLING-ELECTRONIC NETWORKS DEVICES AND FIELDS	2019	10.1002/jnm.2598	This paper presents a novel radiofrequency micro-electro-mechanical systems (RF MEMS) shunt capacitive switch having high isolation and low insertion loss for microphone applications. The device optimization and various electromechanical analysis are performed using a finite element modeler (FEM) solver. The proposed switch results in a pull-in voltage of 36.88 V to displace movable beam 2/3(rd) …	Beam and dielectric materials impact on improvement of the performance of a novel capacitive shunt RF MEMS switch	Sravani, Kondavitee Girija; Babu, Gopisetty Sudheer; Ramesh, Mamidichetti; Raj, Viswanadhuni Prudhvi; Prathyusha, Dinnipati; Rao, Karumuri Srinivasa	INTERNATIONAL JOURNAL OF NUMERICAL MODELLING-ELECTRONIC NETWORKS DEVICES AND FIELDS	2019	10.1002/jnm.2598	2	2		This paper presents a novel radiofrequency micro-electro-mechanical systems (RF MEMS) shunt capacitive switch having high isolation and low insertion loss for microphone applications. The device optimization and various electromechanical analysis are performed using a finite element modeler (FEM) solver. The proposed switch results in a pull-in voltage of 36.88 V to displace movable beam 2/3(rd) …
1	Bisexual Women's Experiences of Microaggressions and Microaffirmations and Their Relation to Mental Health	Salim, Selime; Robinson, Margaret; Flanders, Corey E.	PSYCHOLOGY OF SEXUAL ORIENTATION AND GENDER DIVERSITY	2019	10.1037/sgd0000329	Bisexual women report worse mental health outcomes compared to heterosexual and lesbian women. To explore potential factors related to bisexual women's mental health and wellbeing, we examined bisexual women's daily experiences with sexual identity microaggressions and microaffirmations as they relate to depression, suicidality, and happiness. We used a 5-day online daily diary study design. The …						0
1	Peer support and skills training through an eating club for people with psychotic disorders: A feasibility study	Vogel, Jelle Sjoerd; Swart, Marte; Sladed, Mike; Bruins, Jojanneke; van der Gaag, Mark; Castelein, Stynke	JOURNAL OF BEHAVIOR THERAPY AND EXPERIMENTAL PSYCHIATRY	2019	10.1016/j.jbtep.2019.02.007	Objective: The HospitalitY (HY) intervention is a novel recovery oriented intervention for people with psychotic disorders in which peer support and home-based skill training are combined in an eating club. A feasibility study was conducted to inform a subsequent randomised trial. Methods: This study evaluated three eating clubs consisting of nine participants and three nurses. Semi-structured in…	Peer support and skills training through an eating club for people with psychotic disorders: A feasibility study	Vogel, Jelle Sjoerd; Swart, Marte; Sladed, Mike; Bruins, Jojanneke; van der Gaag, Mark; Castelein, Stynke	JOURNAL OF BEHAVIOR THERAPY AND EXPERIMENTAL PSYCHIATRY	2019	10.1016/j.jbtep.2019.02.007	14	14		Objective: The HospitalitY (HY) intervention is a novel recovery oriented intervention for people with psychotic disorders in which peer support and home-based skill training are combined in an eating club. A feasibility study was conducted to inform a subsequent randomised trial. Methods: This study evaluated three eating clubs consisting of nine participants and three nurses. Semi-structured in…
1	Understanding behavioral dynamics of social anxiety among college students through smartphone sensors	Gong, Jiaqi; Huang, Yu; Chow, Philip I.; Fua, Karl; Gerber, Matthew S.; Teachman, Bethany A.; Barnes, Laura E.	INFORMATION FUSION	2019	10.1016/j.inffus.2018.09.002	The way people use smartphones provides a window into the relationship between behaviors and mental health. This relationship is of particular significance to individuals with elevated social anxiety, as it helps to reveal when and where their stress increases in relation to social interactions, ultimately leading to more precise treatment delivery and interventions. In this collaboration between…	Understanding behavioral dynamics of social anxiety among college students through smartphone sensors	Gong, Jiaqi; Huang, Yu; Chow, Philip I.; Fua, Karl; Gerber, Matthew S.; Teachman, Bethany A.; Barnes, Laura E.	INFORMATION FUSION	2019	10.1016/j.inffus.2018.09.002	1	X	X	The way people use smartphones provides a window into the relationship between behaviors and mental health. This relationship is of particular significance to individuals with elevated social anxiety, as it helps to reveal when and where their stress increases in relation to social interactions, ultimately leading to more precise treatment delivery and interventions. In this collaboration between…
9	Rightward Tympanic Membrane Temperature Bias During Acute Restraint-Isolation Stress in Marmoset Monkeys	Pereira, Lucas C.; Maior, Rafael S.; Barros, Marilia	FRONTIERS IN NEUROSCIENCE	2019	10.3389/fnins.2019.00913	Restraint is widely used to experimentally assess stress-induced effects. Surprisingly, little is known on how marmosets - an increasingly used small primate - process and respond to restraint stress. Here, we assessed blood cortisol concentration and tympanic membrane temperatures (TMT) in adult marmoset monkeys (Callithrix penicillata) during 0, 15, or 30 min of restraint and social isolation i…	Rightward Tympanic Membrane Temperature Bias During Acute Restraint-Isolation Stress in Marmoset Monkeys	Pereira, Lucas C.; Maior, Rafael S.; Barros, Marilia	FRONTIERS IN NEUROSCIENCE	2019	10.3389/fnins.2019.00913				Restraint is widely used to experimentally assess stress-induced effects. Surprisingly, little is known on how marmosets - an increasingly used small primate - process and respond to restraint stress. Here, we assessed blood cortisol concentration and tympanic membrane temperatures (TMT) in adult marmoset monkeys (Callithrix penicillata) during 0, 15, or 30 min of restraint and social isolation i…
1	Dynamic Network Analysis of Negative Emotions and DSM-5 Posttraumatic Stress Disorder Symptom Clusters During Conflict	Greene, Talya; Gelkopf, Marc; Fried, Eiko I.; Robinaugh, Donald J.; Pickman, Liron Lapid	JOURNAL OF TRAUMATIC STRESS	2020	10.1002/jts.22433	Investigating dynamic associations between specific negative emotions and PTSD symptom clusters may provide novel insights into the ways in which PTSD symptoms interact with, emerge from, or are reinforced by negative emotions. The present study estimated the associations among negative emotions and the four DSM-5 PTSD symptom clusters (intrusions, avoidance, negative alterations in cognitions an…	Dynamic Network Analysis of Negative Emotions and DSM-5 Posttraumatic Stress Disorder Symptom Clusters During Conflict	Greene, Talya; Gelkopf, Marc; Fried, Eiko I.; Robinaugh, Donald J.; Pickman, Liron Lapid	JOURNAL OF TRAUMATIC STRESS	2020	10.1002/jts.22433	8			Investigating dynamic associations between specific negative emotions and PTSD symptom clusters may provide novel insights into the ways in which PTSD symptoms interact with, emerge from, or are reinforced by negative emotions. The present study estimated the associations among negative emotions and the four DSM-5 PTSD symptom clusters (intrusions, avoidance, negative alterations in cognitions an…
12	Young Adolescents' Digital Technology Use and Adolescents' Mental Health Symptoms: Little Evidence of Longitudinal or Daily Linkages	Jensen, Michaeline; George, Madeleine J.; Russell, Michael R.; Odgers, Candice L.	CLINICAL PSYCHOLOGICAL SCIENCE	2019	10.1177/2167702619859336	This study examines whether 388 adolescents' digital technology use is associated with mental-health symptoms during early adolescence to midadolescence. Adolescents completed an initial Time 1 (T1) assessment in 2015, followed by a 14-day ecological momentary assessment (EMA) via mobile phone in 2016-2017 that yielded 13,017 total observations over 5,270 study days. Adolescents' T1 technology us…	Young Adolescents' Digital Technology Use and Adolescents' Mental Health Symptoms: Little Evidence of Longitudinal or Daily Linkages	Jensen, Michaeline; George, Madeleine J.; Russell, Michael R.; Odgers, Candice L.	CLINICAL PSYCHOLOGICAL SCIENCE	2019	10.1177/2167702619859336				This study examines whether 388 adolescents' digital technology use is associated with mental-health symptoms during early adolescence to midadolescence. Adolescents completed an initial Time 1 (T1) assessment in 2015, followed by a 14-day ecological momentary assessment (EMA) via mobile phone in 2016-2017 that yielded 13,017 total observations over 5,270 study days. Adolescents' T1 technology us…
1	Perseverative cognition, distracted communication, and well-being in everyday social interaction	Merolla, Andy J.; Hall, Jeffrey A.; Bernhold, Quinten	PERSONAL RELATIONSHIPS	2019	10.1111/pere.12286	This study examined how rumination and worry experienced within varying contexts of everyday life are associated with current-moment and cross-moment indicators of subjective well-being. We also investigated if, in the context of social interaction, distracted communication uniquely predicts subjective well-being and mediates the link between perseverative cognition and well-being. Using experien…	Perseverative cognition, distracted communication, and well-being in everyday social interaction	Merolla, Andy J.; Hall, Jeffrey A.; Bernhold, Quinten	PERSONAL RELATIONSHIPS	2019	10.1111/pere.12286	1	X	X	This study examined how rumination and worry experienced within varying contexts of everyday life are associated with current-moment and cross-moment indicators of subjective well-being. We also investigated if, in the context of social interaction, distracted communication uniquely predicts subjective well-being and mediates the link between perseverative cognition and well-being. Using experien…
1	Associations between Self-Determined Motivation, Accelerometer-Determined Physical Activity, and Quality of Life in Chinese College Students	Tao, Kun; Liu, Wenxi; Xiong, Shanying; Ken, Lodewyk; Zeng, Nan; Peng, Qingwen; Yan, Xiaoni; Wang, Junli; Wu, Yizhong; Lei, Mingzhi; Li, Xianxiong; Gao, Zan	INTERNATIONAL JOURNAL OF ENVIRONMENTAL RESEARCH AND PUBLIC HEALTH	2019	10.3390/ijerph16162941	Purpose: To better promote college students' physical activity (PA) and quality of life (QoL), it is imperative to understand this population's PA correlates, such as self-determined motivation and perceived competence. However, few studies existed in this area of inquiry among Chinese college students. Thus, the purpose of this study was to examine the relationships among Chinese college student…	Associations between Self-Determined Motivation, Accelerometer-Determined Physical Activity, and Quality of Life in Chinese College Students	Tao, Kun; Liu, Wenxi; Xiong, Shanying; Ken, Lodewyk; Zeng, Nan; Peng, Qingwen; Yan, Xiaoni; Wang, Junli; Wu, Yizhong; Lei, Mingzhi; Li, Xianxiong; Gao, Zan	INTERNATIONAL JOURNAL OF ENVIRONMENTAL RESEARCH AND PUBLIC HEALTH	2019	10.3390/ijerph16162941	1	X	41	Purpose: To better promote college students' physical activity (PA) and quality of life (QoL), it is imperative to understand this population's PA correlates, such as self-determined motivation and perceived competence. However, few studies existed in this area of inquiry among Chinese college students. Thus, the purpose of this study was to examine the relationships among Chinese college student…
9	Effects of stocking density during the dry period on dairy cow physiology, metabolism and behaviour	Fujiwara, Mayumi; Haskell, Marie; Macrae, Alastair; Rutherford, Kenny	JOURNAL OF DAIRY RESEARCH	2019	10.1017/S002202991900058X	The effects of high stocking density during the dry period on dairy cow physiology, behaviour and welfare were investigated. Holstein Friesian cows (n = 48, calving over a seven month period) were dried-off 60 +/- 4 d before their expected calving date, and allocated to either high (H) or low (L) stocking density groups. Cows were housed in cubicles from dry-off to 21 d before calving and then mo…	Effects of stocking density during the dry period on dairy cow physiology, metabolism and behaviour	Fujiwara, Mayumi; Haskell, Marie; Macrae, Alastair; Rutherford, Kenny	JOURNAL OF DAIRY RESEARCH	2019	10.1017/S002202991900058X				The effects of high stocking density during the dry period on dairy cow physiology, behaviour and welfare were investigated. Holstein Friesian cows (n = 48, calving over a seven month period) were dried-off 60 +/- 4 d before their expected calving date, and allocated to either high (H) or low (L) stocking density groups. Cows were housed in cubicles from dry-off to 21 d before calving and then mo…
1	Changes in post-event processing during cognitive behavioural therapy for social anxiety disorder: A longitudinal analysis using post-session measurement and experience sampling methodology	Katz, Danielle E.; Cassin, Stephanie; Weerasinghe, Rashmi; Rector, Neil A.	JOURNAL OF ANXIETY DISORDERS	2019	10.1016/j.janxdis.2019.102107	Purpose: Post-event processing (PEP) is posited to be an important factor in the maintenance of social anxiety symptoms. Previous research has demonstrated that general PEP tendencies are sensitive to treatment. However, it remains unclear how momentary PEP following social interactions changes over the course of treatment for social anxiety disorder. The purpose of the present study was to exami…	Changes in post-event processing during cognitive behavioural therapy for social anxiety disorder: A longitudinal analysis using post-session measurement and experience sampling methodology	Katz, Danielle E.; Cassin, Stephanie; Weerasinghe, Rashmi; Rector, Neil A.	JOURNAL OF ANXIETY DISORDERS	2019	10.1016/j.janxdis.2019.102107	1	X	X	Purpose: Post-event processing (PEP) is posited to be an important factor in the maintenance of social anxiety symptoms. Previous research has demonstrated that general PEP tendencies are sensitive to treatment. However, it remains unclear how momentary PEP following social interactions changes over the course of treatment for social anxiety disorder. The purpose of the present study was to exami…
5	The Social Price of Constant Connectivity: Smartphones Impose Subtle Costs on Well-Being	Kushlev, Kostadin; Dwyer, Ryan; Dunne, Elizabeth W.	CURRENT DIRECTIONS IN PSYCHOLOGICAL SCIENCE	2019	10.1177/0963721419847200	Smartphones provide people with a variety of benefits, but they may also impose subtle social costs. We propose that being constantly connected undercuts the emotional benefits of face-to-face social interactions in two ways. First, smartphone use may diminish the emotional benefits of ongoing social interactions by preventing us from giving our full attention to friends and family in our immedia…	The Social Price of Constant Connectivity: Smartphones Impose Subtle Costs on Well-Being	Kushlev, Kostadin; Dwyer, Ryan; Dunne, Elizabeth W.	CURRENT DIRECTIONS IN PSYCHOLOGICAL SCIENCE	2019	10.1177/0963721419847200				Smartphones provide people with a variety of benefits, but they may also impose subtle social costs. We propose that being constantly connected undercuts the emotional benefits of face-to-face social interactions in two ways. First, smartphone use may diminish the emotional benefits of ongoing social interactions by preventing us from giving our full attention to friends and family in our immedia…
1	Do Mood-Regulation Expectancies for Coping Strategies Predict Their Use? A Daily Diary Study	Friedman-Wheeler, Dara G.; Litovsky, Abby R.; Prince, Kayla R.; Webbert, Jacob; Werkheiser, Anne; Carlson, Emily; Hoffmann, Christie; Levy, Kyle; Scherer, Alix; Gunthert, Kathleen C.	INTERNATIONAL JOURNAL OF STRESS MANAGEMENT	2019	10.1037/str0000115	When faced with daily stress, individuals may choose coping strategies based on a variety of factors. This study examined the relationship between mood-regulation expectancies for coping strategies, or how much better people think a strategy will make them feel, and the actual use of those strategies over the course of a week, using an Internet-based daily diary methodology. We considered categor…	Do Mood-Regulation Expectancies for Coping Strategies Predict Their Use? A Daily Diary Study	Friedman-Wheeler, Dara G.; Litovsky, Abby R.; Prince, Kayla R.; Webbert, Jacob; Werkheiser, Anne; Carlson, Emily; Hoffmann, Christie; Levy, Kyle; Scherer, Alix; Gunthert, Kathleen C.	INTERNATIONAL JOURNAL OF STRESS MANAGEMENT	2019	10.1037/str0000115	2			When faced with daily stress, individuals may choose coping strategies based on a variety of factors. This study examined the relationship between mood-regulation expectancies for coping strategies, or how much better people think a strategy will make them feel, and the actual use of those strategies over the course of a week, using an Internet-based daily diary methodology. We considered categor…
1	An ecological momentary assessment of weight stigma among weight loss participants	Carels, Robert A.; Rossi, James; Solar, Chelsey; Selensky, Jennifer C.	JOURNAL OF HEALTH PSYCHOLOGY	2019	10.1177/1359105317692855	This investigation explored experiences of weight stigma using momentary, real-time diary assessments among adults seeking weight loss treatment. In total, 51 participants completed diary assessments of weight stigmatizing events and reported how they felt and coped with each incident. Experiencing stigma was significantly associated with fewer positive and greater negative emotions. There was a …	An ecological momentary assessment of weight stigma among weight loss participants	Carels, Robert A.; Rossi, James; Solar, Chelsey; Selensky, Jennifer C.	JOURNAL OF HEALTH PSYCHOLOGY	2019	10.1177/1359105317692855	2			This investigation explored experiences of weight stigma using momentary, real-time diary assessments among adults seeking weight loss treatment. In total, 51 participants completed diary assessments of weight stigmatizing events and reported how they felt and coped with each incident. Experiencing stigma was significantly associated with fewer positive and greater negative emotions. There was a …
0	Developing a Brief Version of the Social Thoughts and Beliefs Scale (STABS) Using Item Response Theory	Stein, Itamar; Asher, Maya; Erez, Shahaf; Shechner, Tomer; Marom, Sofi; Hermesh, Haggai; Aderka, Idan M.	COGNITIVE THERAPY AND RESEARCH	2019	10.1007/s10608-019-10000-7	Cognitions play a central role in the maintenance of social anxiety disorder (SAD). The aim of the present study was to develop a brief version of the social thoughts and beliefs scale (STABS) that can be used in clinical trials and experience sampling studies in which multiple repeated measures (e.g., weekly or daily measurements) are utilized. Our sample (n=361) included both individuals diagno…	Developing a Brief Version of the Social Thoughts and Beliefs Scale (STABS) Using Item Response Theory	Stein, Itamar; Asher, Maya; Erez, Shahaf; Shechner, Tomer; Marom, Sofi; Hermesh, Haggai; Aderka, Idan M.	COGNITIVE THERAPY AND RESEARCH	2019	10.1007/s10608-019-10000-7				Cognitions play a central role in the maintenance of social anxiety disorder (SAD). The aim of the present study was to develop a brief version of the social thoughts and beliefs scale (STABS) that can be used in clinical trials and experience sampling studies in which multiple repeated measures (e.g., weekly or daily measurements) are utilized. Our sample (n=361) included both individuals diagno…
6	Specialized Smartphone Intervention Apps: Review of 2014 to 2018 NIH Funded Grants	Hansen, William B.; Scheier, Lawrence M.	JMIR MHEALTH AND UHEALTH	2019	10.2196/14655	Background: The widespread adoption of smartphones provides researchers with expanded opportunities for developing, testing and implementing interventions. National Institutes of Health (NIH) funds competitive, investigator-initiated grant applications. Funded grants represent the state of the science and therefore are expected to anticipate the progression of research in the near future. Objecti…	Specialized Smartphone Intervention Apps: Review of 2014 to 2018 NIH Funded Grants	Hansen, William B.; Scheier, Lawrence M.	JMIR MHEALTH AND UHEALTH	2019	10.2196/14655				Background: The widespread adoption of smartphones provides researchers with expanded opportunities for developing, testing and implementing interventions. National Institutes of Health (NIH) funds competitive, investigator-initiated grant applications. Funded grants represent the state of the science and therefore are expected to anticipate the progression of research in the near future. Objecti…
1	Looking on the bright side of life: Gratitude and experiences of interpersonal transgressions in adulthood and daily life	Stieger, Mirjam; Hill, Patrick L.; Allemand, Mathias	JOURNAL OF PERSONALITY	2020	10.1111/jopy.12501	Objective Gratitude plays an important role in individual and social well-being. However, less is known about the link between gratitude and experiences of interpersonal stressors. The current research examined the associations between gratitude and interpersonal transgressions. Method One cross-sectional study with a broad age range and two daily diary studies (total N = 2,348; total age range: …	Looking on the bright side of life: Gratitude and experiences of interpersonal transgressions in adulthood and daily life	Stieger, Mirjam; Hill, Patrick L.; Allemand, Mathias	JOURNAL OF PERSONALITY	2020	10.1111/jopy.12501	1	X	43	Objective Gratitude plays an important role in individual and social well-being. However, less is known about the link between gratitude and experiences of interpersonal stressors. The current research examined the associations between gratitude and interpersonal transgressions. Method One cross-sectional study with a broad age range and two daily diary studies (total N = 2,348; total age range: …
1	Identifying Behavioral Phenotypes of Loneliness and Social Isolation with Passive Sensing: 3-Fold Analysis	Doryab, Afsaneh; Villalba, Daniella K.; Chikersal, Prerna; Dutcher, Janine M.; Tumminia, Michael; Liu, Xinwen; Cohen, Sheldon; Creswell, Kasey; Mankoff, Jennifer; Creswell, John D.; Dey, Anind K.	JMIR MHEALTH AND UHEALTH	2019	10.2196/13209	Background: Feelings of loneliness are associated with poor physical and mental health. Detection of loneliness through passive sensing on personal devices can lead to the development of interventions aimed at decreasing rates of loneliness. Objective: The aim of this study was to explore the potential of using passive sensing to infer levels of loneliness and to identify the corresponding behavi…	Identifying Behavioral Phenotypes of Loneliness and Social Isolation with Passive Sensing: 3-Fold Analysis	Doryab, Afsaneh; Villalba, Daniella K.; Chikersal, Prerna; Dutcher, Janine M.; Tumminia, Michael; Liu, Xinwen; Cohen, Sheldon; Creswell, Kasey; Mankoff, Jennifer; Creswell, John D.; Dey, Anind K.	JMIR MHEALTH AND UHEALTH	2019	10.2196/13209	1	X	X	Background: Feelings of loneliness are associated with poor physical and mental health. Detection of loneliness through passive sensing on personal devices can lead to the development of interventions aimed at decreasing rates of loneliness. Objective: The aim of this study was to explore the potential of using passive sensing to infer levels of loneliness and to identify the corresponding behavi…
8	Autonomy level and quality of everyday experience of people with Hereditary Spastic Paraplegia	Sartori, Raffaela D. G.; Marelli, Marco; D'Angelo, Maria Grazia; Delle Fave, Antonella	HEALTH & SOCIAL CARE IN THE COMMUNITY	2019	10.1111/hsc.12812	In the health domain, well-being is primarily assessed as autonomy and mental distress, whereas the quality of daily experience is rarely investigated. In this study, the relationship between autonomy levels and daily experience was explored. Thirty-five Italian adults with Hereditary Spastic Paraplegia provided for one week real-time descriptions of daily activities and associated experiences th…	Autonomy level and quality of everyday experience of people with Hereditary Spastic Paraplegia	Sartori, Raffaela D. G.; Marelli, Marco; D'Angelo, Maria Grazia; Delle Fave, Antonella	HEALTH & SOCIAL CARE IN THE COMMUNITY	2019	10.1111/hsc.12812				In the health domain, well-being is primarily assessed as autonomy and mental distress, whereas the quality of daily experience is rarely investigated. In this study, the relationship between autonomy levels and daily experience was explored. Thirty-five Italian adults with Hereditary Spastic Paraplegia provided for one week real-time descriptions of daily activities and associated experiences th…
13	Social dynamics of short term variability in key measures of household and community wellbeing in Bangladesh	Tamal, Md Ehsanul Haque; Bell, Andrew R.; Killilea, Mary E.; Ward, Patrick S.	SCIENTIFIC DATA	2019	10.1038/s41597-019-0128-0	High-frequency social data collection may facilitate improved recall, more inclusive reporting, and improved capture of intra-period variability. Although there are examples of small studies collecting particular variables at high frequency in the social science literature, to date there have been no significant efforts to collect a wide range of variables with high frequency. We have implemented…	Social dynamics of short term variability in key measures of household and community wellbeing in Bangladesh	Tamal, Md Ehsanul Haque; Bell, Andrew R.; Killilea, Mary E.; Ward, Patrick S.	SCIENTIFIC DATA	2019	10.1038/s41597-019-0128-0				High-frequency social data collection may facilitate improved recall, more inclusive reporting, and improved capture of intra-period variability. Although there are examples of small studies collecting particular variables at high frequency in the social science literature, to date there have been no significant efforts to collect a wide range of variables with high frequency. We have implemented…
8	Effects of Nurse-Led Support Via WeChat, a Smartphone Application, for Breast Cancer Patients After Surgery: A Quasi-Experimental Study	Wu, Qian; Kue, Jennifer; Zhu, Xiaoping; Yin, Xiaobing; Jiang, Jinxia; Chen, Jingjuan; Yang, Limin; Zeng, Li; Sun, Xiao; Liu, Xianliang; Duan, Xia; Shi, Yan	TELEMEDICINE AND E-HEALTH	2020	10.1089/tmj.2018.0293	Background: Women with breast cancer (BC) commonly experience physical and psychosocial symptoms after surgery. Web- and smartphone-based support can significantly improve women's symptoms and quality of life. Social care applications (APPs) are widely used in China, but there are few studies on their effectiveness BC support. This study aimed to examine the effects of nurse-led support on the so…	Effects of Nurse-Led Support Via WeChat, a Smartphone Application, for Breast Cancer Patients After Surgery: A Quasi-Experimental Study	Wu, Qian; Kue, Jennifer; Zhu, Xiaoping; Yin, Xiaobing; Jiang, Jinxia; Chen, Jingjuan; Yang, Limin; Zeng, Li; Sun, Xiao; Liu, Xianliang; Duan, Xia; Shi, Yan	TELEMEDICINE AND E-HEALTH	2020	10.1089/tmj.2018.0293				Background: Women with breast cancer (BC) commonly experience physical and psychosocial symptoms after surgery. Web- and smartphone-based support can significantly improve women's symptoms and quality of life. Social care applications (APPs) are widely used in China, but there are few studies on their effectiveness BC support. This study aimed to examine the effects of nurse-led support on the so…
1	General or specific? The memory-experience gap for individuals diagnosed with a major depressive disorder or a social phobia diagnosis, and individuals without such diagnoses	Rinner, Marcia T. B.; Meyer, Andrea H.; Mikoteit, Thorsten; Hoyer, Juergen; Imboden, Christian; Hatzinger, Martin; Bader, Klaus; Lieb, Roselind; Miche, Marcel; Wersebe, Hanna; Gloster, Andrew T.	MEMORY	2019	10.1080/09658211.2019.1640252	Psychological treatment and assessment necessarily rely on patients' recall. Yet several empirical studies have documented a gap between memory and real-life experience (i.e., memory-experience gap; MeG). We investigated and compared the MeG of sadness, social anxiety, happiness, and physical activity for participants diagnosed with a major depressive disorder (MDD), a social phobia (SP), and par…	General or specific? The memory-experience gap for individuals diagnosed with a major depressive disorder or a social phobia diagnosis, and individuals without such diagnoses	Rinner, Marcia T. B.; Meyer, Andrea H.; Mikoteit, Thorsten; Hoyer, Juergen; Imboden, Christian; Hatzinger, Martin; Bader, Klaus; Lieb, Roselind; Miche, Marcel; Wersebe, Hanna; Gloster, Andrew T.	MEMORY	2019	10.1080/09658211.2019.1640252	1	X	X	Psychological treatment and assessment necessarily rely on patients' recall. Yet several empirical studies have documented a gap between memory and real-life experience (i.e., memory-experience gap; MeG). We investigated and compared the MeG of sadness, social anxiety, happiness, and physical activity for participants diagnosed with a major depressive disorder (MDD), a social phobia (SP), and par…
5	Using Smartphones to Improve Treatment Retention Among Impoverished Substance-Using Appalachian Women: A Naturalistic Study	Johnston, Darcie C.; Mathews, W. David; Maus, Adam; Gustafson, David H.	SUBSTANCE ABUSE-RESEARCH AND TREATMENT	2019	10.1177/1178221819861377	OBJECTIVES: Longer retention in treatment is associated with positive outcomes. For women. who suffer worse drug-related problems than men. social technologies, which are more readily adopted by women. may offer promise. This naturalistic study examined whether a smartphone-based relapse-prevention system. A-CHESS (Addiction-Comprehensive Health Enhancement Support System). could improve retentio…	Using Smartphones to Improve Treatment Retention Among Impoverished Substance-Using Appalachian Women: A Naturalistic Study	Johnston, Darcie C.; Mathews, W. David; Maus, Adam; Gustafson, David H.	SUBSTANCE ABUSE-RESEARCH AND TREATMENT	2019	10.1177/1178221819861377				OBJECTIVES: Longer retention in treatment is associated with positive outcomes. For women. who suffer worse drug-related problems than men. social technologies, which are more readily adopted by women. may offer promise. This naturalistic study examined whether a smartphone-based relapse-prevention system. A-CHESS (Addiction-Comprehensive Health Enhancement Support System). could improve retentio…
1	Valence and Motivation as Predictors of Student Time Use in Everyday Life: An Experience Sampling Study	Koudela-Hamila, Susanne; Grund, Axel; Santangelo, Philip; Ebner-Priemer, Ulrich W.	FRONTIERS IN PSYCHOLOGY	2019	10.3389/fpsyg.2019.01430	Popular descriptions of studying frequency show remarkable discrepancies: students complain about their workload, and alumni describe freedom and pleasure. Unfortunately, empirical evidence on student time use is sparse. To investigate time use and reveal contributing psychological factors, we conducted an e-diary study. One hundred fifty-four students reported their time use and valence hourly o…	Valence and Motivation as Predictors of Student Time Use in Everyday Life: An Experience Sampling Study	Koudela-Hamila, Susanne; Grund, Axel; Santangelo, Philip; Ebner-Priemer, Ulrich W.	FRONTIERS IN PSYCHOLOGY	2019	10.3389/fpsyg.2019.01430	8			Popular descriptions of studying frequency show remarkable discrepancies: students complain about their workload, and alumni describe freedom and pleasure. Unfortunately, empirical evidence on student time use is sparse. To investigate time use and reveal contributing psychological factors, we conducted an e-diary study. One hundred fifty-four students reported their time use and valence hourly o…
1	Catching more than pocket monsters: Pokemon Go's social and psychological effects on players	Ewell, Patrick J.; Quist, Michelle C.; Overup, Camilla S.; Watkins, Heather; Guadagno, Rosanna E.	JOURNAL OF SOCIAL PSYCHOLOGY	2020	10.1080/00224545.2019.1629867	The augmented reality mobile game Pokemon Go has reached unprecedented popularity since its release in 2016. The game has received intense media attention, but scientific inquiry into its popularity and the effects of play are in the early stages. Previous work has used secondary data or simple correlational analysis to draw early conclusions. A seven-day diary study was conducted to investigate …	Catching more than pocket monsters: Pokemon Go's social and psychological effects on players	Ewell, Patrick J.; Quist, Michelle C.; Overup, Camilla S.; Watkins, Heather; Guadagno, Rosanna E.	JOURNAL OF SOCIAL PSYCHOLOGY	2020	10.1080/00224545.2019.1629867	1	X	X	The augmented reality mobile game Pokemon Go has reached unprecedented popularity since its release in 2016. The game has received intense media attention, but scientific inquiry into its popularity and the effects of play are in the early stages. Previous work has used secondary data or simple correlational analysis to draw early conclusions. A seven-day diary study was conducted to investigate …
8	Using a Gratitude Intervention to Improve the Lives of Women With Breast Cancer: A Daily Diary Study	Sztachanska, Joanna; Krejtz, Izabela; Nezlek, John B.	FRONTIERS IN PSYCHOLOGY	2019	10.3389/fpsyg.2019.01365	Gratitude can be understood in two ways: as a state of being grateful for things and people, and as a disposition. Research suggests that focusing on reasons for being grateful promotes various aspects of well-being. The present study examined the effectiveness of a gratitude intervention for women with breast cancer. Each day for 2 weeks, 42 women with breast cancer described their psychological…	Using a Gratitude Intervention to Improve the Lives of Women With Breast Cancer: A Daily Diary Study	Sztachanska, Joanna; Krejtz, Izabela; Nezlek, John B.	FRONTIERS IN PSYCHOLOGY	2019	10.3389/fpsyg.2019.01365				Gratitude can be understood in two ways: as a state of being grateful for things and people, and as a disposition. Research suggests that focusing on reasons for being grateful promotes various aspects of well-being. The present study examined the effectiveness of a gratitude intervention for women with breast cancer. Each day for 2 weeks, 42 women with breast cancer described their psychological…
1	Choose change: design and methods of an acceptance and commitment therapy effectiveness trial for transdiagnostic treatment-resistant patients	Villanueva, Jeanette; Meyer, Andrea H.; Rinner, Marcia T. B.; Firsching, Victoria J.; Benoy, Charles; Brogli, Sandra; Walter, Marc; Bader, Klaus; Gloster, Andrew T.	BMC PSYCHIATRY	2019	10.1186/s12888-019-2109-4	BackgroundAcceptance and Commitment Therapy (ACT) has been successfully established in hundreds of efficacy trials. It is less understood, however, how ACT works in real-world settings. Furthermore, little is known about how contextual variables such as treatment setting (inpatient vs. outpatient), social network and environment of the patient impact outcome.MethodsThis paper describes the method…	Choose change: design and methods of an acceptance and commitment therapy effectiveness trial for transdiagnostic treatment-resistant patients	Villanueva, Jeanette; Meyer, Andrea H.; Rinner, Marcia T. B.; Firsching, Victoria J.; Benoy, Charles; Brogli, Sandra; Walter, Marc; Bader, Klaus; Gloster, Andrew T.	BMC PSYCHIATRY	2019	10.1186/s12888-019-2109-4	1	X	0	BackgroundAcceptance and Commitment Therapy (ACT) has been successfully established in hundreds of efficacy trials. It is less understood, however, how ACT works in real-world settings. Furthermore, little is known about how contextual variables such as treatment setting (inpatient vs. outpatient), social network and environment of the patient impact outcome.MethodsThis paper describes the method…
5	Problematic Attachment to Social Media: Five Behavioural Archetypes	Altuwairiqi, Majid; Jiang, Nan; Ali, Raian	INTERNATIONAL JOURNAL OF ENVIRONMENTAL RESEARCH AND PUBLIC HEALTH	2019	10.3390/ijerph16122136	Today, social media play an important role in people's daily lives. Many people use social media to satisfy their personal and social needs, such as enhancing self-image, acquiring self-esteem, and gaining popularity. However, when social media are used obsessively and excessively, behavioural addiction symptoms can occur, leading to negative impacts on one's life, which is defined as a problemat…	Problematic Attachment to Social Media: Five Behavioural Archetypes	Altuwairiqi, Majid; Jiang, Nan; Ali, Raian	INTERNATIONAL JOURNAL OF ENVIRONMENTAL RESEARCH AND PUBLIC HEALTH	2019	10.3390/ijerph16122136				Today, social media play an important role in people's daily lives. Many people use social media to satisfy their personal and social needs, such as enhancing self-image, acquiring self-esteem, and gaining popularity. However, when social media are used obsessively and excessively, behavioural addiction symptoms can occur, leading to negative impacts on one's life, which is defined as a problemat…
11	Invisible Social Support and Invisible Social Control in Dual-smoker Couple's Everyday Life: A Dyadic Perspective	Luscher, Janina; Hohl, Diana Hilda; Knoll, Nina; Scholz, Urte	ANNALS OF BEHAVIORAL MEDICINE	2019	10.1093/abm/kay062	Background Invisible exchange processes (i.e., invisible support, invisible control) are commonly operationalized as support or control provided by a partner, but unnoticed by the recipient, and have been reported to be beneficially related to affect. However, studies have almost exclusively focused on affect as an outcome and rather neglected other outcomes, such as health behavior. One study so…	Invisible Social Support and Invisible Social Control in Dual-smoker Couple's Everyday Life: A Dyadic Perspective	Luscher, Janina; Hohl, Diana Hilda; Knoll, Nina; Scholz, Urte	ANNALS OF BEHAVIORAL MEDICINE	2019	10.1093/abm/kay062				Background Invisible exchange processes (i.e., invisible support, invisible control) are commonly operationalized as support or control provided by a partner, but unnoticed by the recipient, and have been reported to be beneficially related to affect. However, studies have almost exclusively focused on affect as an outcome and rather neglected other outcomes, such as health behavior. One study so…
5	HORYZONS trial: protocol for a randomised controlled trial of a moderated online social therapy to maintain treatment effects from first-episode psychosis services	Alvarez-Jimenez, Mario; Bendall, Sarah; Koval, Peter; Rice, Simon; Cagliarini, Daniela; Valentine, Lee; D'Alfonso, Simon; Miles, Christopher; Russon, Penni; Penn, David L.; Phillips, Jess; Lederman, Reeva; Wadley, Greg; Killackey, Eoin; Santesteban-Echarri, Olga; Mihalopoulos, Cathrine; Herrman, Helen; Gonzalez-Blanch, Cesar; Gilbertson, Tamsyn; Lal, Shalini; Chambers, Richard; Daglas-Georgiou, R…	BMJ OPEN	2019	10.1136/bmjopen-2018-024104	Introduction Specialised early intervention services have demonstrated improved outcomes in first-episode psychosis (FEP); however, clinical gains may not be sustained after patients are transferred to regular care. Moreover, many patients with FEP remain socially isolated with poor functional outcomes. To address this, our multidisciplinary team has developed a moderated online social media ther…	HORYZONS trial: protocol for a randomised controlled trial of a moderated online social therapy to maintain treatment effects from first-episode psychosis services	Alvarez-Jimenez, Mario; Bendall, Sarah; Koval, Peter; Rice, Simon; Cagliarini, Daniela; Valentine, Lee; D'Alfonso, Simon; Miles, Christopher; Russon, Penni; Penn, David L.; Phillips, Jess; Lederman, Reeva; Wadley, Greg; Killackey, Eoin; Santesteban-Echarri, Olga; Mihalopoulos, Cathrine; Herrman, Helen; Gonzalez-Blanch, Cesar; Gilbertson, Tamsyn; Lal, Shalini; Chambers, Richard; Daglas-Georgiou, R…	BMJ OPEN	2019	10.1136/bmjopen-2018-024104				Introduction Specialised early intervention services have demonstrated improved outcomes in first-episode psychosis (FEP); however, clinical gains may not be sustained after patients are transferred to regular care. Moreover, many patients with FEP remain socially isolated with poor functional outcomes. To address this, our multidisciplinary team has developed a moderated online social media ther…
8	Intermittent tinnitusan empirical description	Burkart, M.; Brueggemann, P.; Szczepek, A. J.; Frank, D.; Mazurek, B.	HNO	2019	10.1007/s00106-019-0623-9	BackgroundTinnitus is often classified into acute or chronic persistent forms. However, epidemiologic studies have shown that intermittent tinnitus (IT), which does not clearly belong to either category, is the most common form.ObjectiveThe aim of this study was to further characterize IT empirically.Materials and methodsWe conducted an exploratory cross-sectional interview study among 320 subjec…	Intermittent tinnitusan empirical description	Burkart, M.; Brueggemann, P.; Szczepek, A. J.; Frank, D.; Mazurek, B.	HNO	2019	10.1007/s00106-019-0623-9				BackgroundTinnitus is often classified into acute or chronic persistent forms. However, epidemiologic studies have shown that intermittent tinnitus (IT), which does not clearly belong to either category, is the most common form.ObjectiveThe aim of this study was to further characterize IT empirically.Materials and methodsWe conducted an exploratory cross-sectional interview study among 320 subjec…
8	Intermittent tinnitus-an empirical description. German version	Burkart, M.; Brueggemann, P.; Szczepek, A. J.; Frank, D.; Mazurek, B.	HNO	2019	10.1007/s00106-019-0622-x	BackgroundTinnitus is often classified into acute or chronic persistent forms. However, epidemiologic studies have shown that intermittent tinnitus (IT), which does not clearly belong to either category, is the most common form.ObjectiveThe aim of this study was to further characterize IT empirically.Materials and methodsWe conducted an exploratory cross-sectional interview study among 320 subjec…	Intermittent tinnitus-an empirical description. German version	Burkart, M.; Brueggemann, P.; Szczepek, A. J.; Frank, D.; Mazurek, B.	HNO	2019	10.1007/s00106-019-0622-x				BackgroundTinnitus is often classified into acute or chronic persistent forms. However, epidemiologic studies have shown that intermittent tinnitus (IT), which does not clearly belong to either category, is the most common form.ObjectiveThe aim of this study was to further characterize IT empirically.Materials and methodsWe conducted an exploratory cross-sectional interview study among 320 subjec…
1	Relationships between smartphone social behavior and relapse in schizophrenia: A preliminary report	Buck, Benjamin; Scherer, Emily; Brian, Rachel; Wang, Rui; Wang, Weichen; Campbell, Andrew; Choudhury, Tanzeem; Hauser, Marta; Kane, John M.; Ben-Zeev, Dror	SCHIZOPHRENIA RESEARCH	2019	10.1016/j.schres.2019.03.014	Social dysfunction is a hallmark of schizophrenia. Social isolation may increase individuals' risk for psychotic symptom exacerbation and relapse. Monitoring and timely detection of shifts in social functioning are hampered by the limitations of traditional clinic-based assessment strategies. Ubiquitous mobile technologies such as smartphones introduce new opportunities to capture objective digit…	Relationships between smartphone social behavior and relapse in schizophrenia: A preliminary report	Buck, Benjamin; Scherer, Emily; Brian, Rachel; Wang, Rui; Wang, Weichen; Campbell, Andrew; Choudhury, Tanzeem; Hauser, Marta; Kane, John M.; Ben-Zeev, Dror	SCHIZOPHRENIA RESEARCH	2019	10.1016/j.schres.2019.03.014	1	X	X	Social dysfunction is a hallmark of schizophrenia. Social isolation may increase individuals' risk for psychotic symptom exacerbation and relapse. Monitoring and timely detection of shifts in social functioning are hampered by the limitations of traditional clinic-based assessment strategies. Ubiquitous mobile technologies such as smartphones introduce new opportunities to capture objective digit…
11	Dyadic Support and Affect in Patient-Caregiver Dyads Following Hematopoietic Stem-Cell Transplantation: A Diary Study	Kroemeke, Aleksandra; Knoll, Nina; Sobczyk-Kruszelnicka, Malgorzata	JOURNAL OF CONSULTING AND CLINICAL PSYCHOLOGY	2019	10.1037/ccp0000398	Objective: Cancer and its treatment are highly stressful events that may significantly affect the daily emotional well-being of patients and their informal caregivers. Patient- and caregiver-reported received and provided support may contribute to both dyad members' fluctuation in daily affect, but few studies have examined these associations from a dyadic perspective so far. The current study ex…	Dyadic Support and Affect in Patient-Caregiver Dyads Following Hematopoietic Stem-Cell Transplantation: A Diary Study	Kroemeke, Aleksandra; Knoll, Nina; Sobczyk-Kruszelnicka, Malgorzata	JOURNAL OF CONSULTING AND CLINICAL PSYCHOLOGY	2019	10.1037/ccp0000398				Objective: Cancer and its treatment are highly stressful events that may significantly affect the daily emotional well-being of patients and their informal caregivers. Patient- and caregiver-reported received and provided support may contribute to both dyad members' fluctuation in daily affect, but few studies have examined these associations from a dyadic perspective so far. The current study ex…
12	Family functioning, moods, and binge eating among urban adolescents	Lee, Anna Yu; Reynolds, Kim D.; Stacy, Alan; Niu, Zhongzheng; Xie, Bin	JOURNAL OF BEHAVIORAL MEDICINE	2019	10.1007/s10865-018-9994-8	This study builds upon prior research on associations between moods, family functioning, and binge eating, using ecological momentary assessment to examine moderating effects of family functioning on associations between moods and binge eating. This study was conducted among a nonclinical sample of urban adolescents. Family functioning was assessed using five constructs adopted from the FACES-IV …	Family functioning, moods, and binge eating among urban adolescents	Lee, Anna Yu; Reynolds, Kim D.; Stacy, Alan; Niu, Zhongzheng; Xie, Bin	JOURNAL OF BEHAVIORAL MEDICINE	2019	10.1007/s10865-018-9994-8				This study builds upon prior research on associations between moods, family functioning, and binge eating, using ecological momentary assessment to examine moderating effects of family functioning on associations between moods and binge eating. This study was conducted among a nonclinical sample of urban adolescents. Family functioning was assessed using five constructs adopted from the FACES-IV …
1	Using experience sampling to examine links between compassion, eudaimonia, and pro-social behavior	Runyan, Jason D.; Fry, Brian N.; Steenbergh, Timothy A.; Arbuckle, Nathan L.; Dunbar, Kristen; Devers, Erin E.	JOURNAL OF PERSONALITY	2019	10.1111/jopy.12426	ObjectiveCompassion has been associated with eudaimonia and pro-social behavior, and it has been regarded as a virtue, both historically and cross-culturally. However, the psychological study of compassion has been limited to laboratory settings and/or standard survey assessments. Here, we use an experience sampling method (ESM) to compare naturalistic assessments of compassion with standard asse…	Using experience sampling to examine links between compassion, eudaimonia, and pro-social behavior	Runyan, Jason D.; Fry, Brian N.; Steenbergh, Timothy A.; Arbuckle, Nathan L.; Dunbar, Kristen; Devers, Erin E.	JOURNAL OF PERSONALITY	2019	10.1111/jopy.12426	8			ObjectiveCompassion has been associated with eudaimonia and pro-social behavior, and it has been regarded as a virtue, both historically and cross-culturally. However, the psychological study of compassion has been limited to laboratory settings and/or standard survey assessments. Here, we use an experience sampling method (ESM) to compare naturalistic assessments of compassion with standard asse…
10	How Is the Caregiver Doing? Capturing Caregivers' Experiences With a Reflective Toolkit	Bosch, Lilian; Kanis, Marije; Dunn, Julia; Stewart, Kearsley A.; Krose, Ben	JMIR MENTAL HEALTH	2019	10.2196/13688	Background: This paper describes the Co-Care-KIT, a reflective toolkit designed to provide insights into the diverse experiences of home-based informal caregivers during the delivery of care to a relative or loved one. Objective: The aim of this study was to evaluate the toolkit, including a custom-designed journal, tools for photography-based experience sampling, and heart rate tracking, which e…	How Is the Caregiver Doing? Capturing Caregivers' Experiences With a Reflective Toolkit	Bosch, Lilian; Kanis, Marije; Dunn, Julia; Stewart, Kearsley A.; Krose, Ben	JMIR MENTAL HEALTH	2019	10.2196/13688				Background: This paper describes the Co-Care-KIT, a reflective toolkit designed to provide insights into the diverse experiences of home-based informal caregivers during the delivery of care to a relative or loved one. Objective: The aim of this study was to evaluate the toolkit, including a custom-designed journal, tools for photography-based experience sampling, and heart rate tracking, which e…
8	Exploring the feasibility and usability of the experience sampling method to examine the daily lives of patients with acquired brain injury	Lenaert, Bert; Colombi, Max; van Heugten, Caroline; Rasquin, Sascha; Kasanova, Zuzana; Ponds, Rudolf	NEUROPSYCHOLOGICAL REHABILITATION	2019	10.1080/09602011.2017.1330214	The experience sampling method (ESM) is a structured diary method with high ecological validity, in that it accurately captures the everyday context of individuals through repeated measurements in naturalistic environments. Our main objective was to investigate the feasibility of using ESM in individuals with acquired brain injury (ABI). A second goal was to explore the usability of ESM data on a…	Exploring the feasibility and usability of the experience sampling method to examine the daily lives of patients with acquired brain injury	Lenaert, Bert; Colombi, Max; van Heugten, Caroline; Rasquin, Sascha; Kasanova, Zuzana; Ponds, Rudolf	NEUROPSYCHOLOGICAL REHABILITATION	2019	10.1080/09602011.2017.1330214				The experience sampling method (ESM) is a structured diary method with high ecological validity, in that it accurately captures the everyday context of individuals through repeated measurements in naturalistic environments. Our main objective was to investigate the feasibility of using ESM in individuals with acquired brain injury (ABI). A second goal was to explore the usability of ESM data on a…
1	Does participating in community gardens promote sustainable lifestyles in urban settings? Design and protocol of the JArDinS study	Tharrey, Marion; Perignon, Marlene; Scheromm, Pascale; Mejean, Caroline; Darmon, Nicole	BMC PUBLIC HEALTH	2019	10.1186/s12889-019-6815-0	BackgroundDespite growing evidence for the multiple health benefits of community gardening, longitudinal studies based on quantitative data are needed. Here we describe the protocol of JArDinS, a quasi-experimental study, aimed at assessing the impact of community garden participation (a natural experiment) in the adoption of more sustainable lifestyles.MethodsGardeners (n=80) starting gardening …	Does participating in community gardens promote sustainable lifestyles in urban settings? Design and protocol of the JArDinS study	Tharrey, Marion; Perignon, Marlene; Scheromm, Pascale; Mejean, Caroline; Darmon, Nicole	BMC PUBLIC HEALTH	2019	10.1186/s12889-019-6815-0	8			BackgroundDespite growing evidence for the multiple health benefits of community gardening, longitudinal studies based on quantitative data are needed. Here we describe the protocol of JArDinS, a quasi-experimental study, aimed at assessing the impact of community garden participation (a natural experiment) in the adoption of more sustainable lifestyles.MethodsGardeners (n=80) starting gardening …
1	The Social Science Blues	Turkheimer, Eric	HASTINGS CENTER REPORT	2019	10.1002/hast.1008	At the dawn of the new century, Robert Plomin was gloomy. As he recounts in Blueprint: How DNA Makes Us Who We Are, attempts to find the DNA responsible for the heritability of behavior failed. Month after month, journals would report new findings of specific genes for behavioral phenotypes, but they never replicated. One amazing genomic methodology after another was developed in biological genet…	The Social Science Blues	Turkheimer, Eric	HASTINGS CENTER REPORT	2019	10.1002/hast.1008	6	6		At the dawn of the new century, Robert Plomin was gloomy. As he recounts in Blueprint: How DNA Makes Us Who We Are, attempts to find the DNA responsible for the heritability of behavior failed. Month after month, journals would report new findings of specific genes for behavioral phenotypes, but they never replicated. One amazing genomic methodology after another was developed in biological genet…
8	Pubertal Testosterone Programs Adult Behavioral Adaptations to Sexual Experience through Infralimbic Cortex Delta FosB	De Lorme, Kayla C.; Staffend-Michael, Nancy A.; Simmons, Sarah C.; Robison, Alfred J.; Sisk, Cheryl L.	ENEURO	2019	10.1523/ENEURO.0176-19.2019	Acquisition of social proficiency entails behavioral adaptations to social experience, including both behavioral flexibility and inhibition of behaviors inappropriate in specific social contexts. Here, we investigated the contributions of testosterone and Delta FosB, a transcription factor linked to experience-dependent neural plasticity, to the adolescent maturation of social proficiency in male…	Pubertal Testosterone Programs Adult Behavioral Adaptations to Sexual Experience through Infralimbic Cortex Delta FosB	De Lorme, Kayla C.; Staffend-Michael, Nancy A.; Simmons, Sarah C.; Robison, Alfred J.; Sisk, Cheryl L.	ENEURO	2019	10.1523/ENEURO.0176-19.2019				Acquisition of social proficiency entails behavioral adaptations to social experience, including both behavioral flexibility and inhibition of behaviors inappropriate in specific social contexts. Here, we investigated the contributions of testosterone and Delta FosB, a transcription factor linked to experience-dependent neural plasticity, to the adolescent maturation of social proficiency in male…
1	Happy Like a Fish in Water? The Role of Personality-Situation Fit for Momentary Happiness in Social Interactions across the Adult Lifespan	Mueller, Swantje; Ram, Nilam; Conroy, David E.; Pincus, Aaron L.; Gerstorf, Denis; Wagner, Jenny	EUROPEAN JOURNAL OF PERSONALITY	2019	10.1002/per.2198	Growing research on personality-relationship dynamics demonstrates that people's personality and their (enjoyment of) social relationships are closely intertwined. Using experience sampling data from 136 adults (aged 18-89 years) who reported on more than 50 000 social interactions, we zoom into everyday real-world social interactions to examine how Big Five personality traits and social context …	Happy Like a Fish in Water? The Role of Personality-Situation Fit for Momentary Happiness in Social Interactions across the Adult Lifespan	Mueller, Swantje; Ram, Nilam; Conroy, David E.; Pincus, Aaron L.; Gerstorf, Denis; Wagner, Jenny	EUROPEAN JOURNAL OF PERSONALITY	2019	10.1002/per.2198	1	X	X	Growing research on personality-relationship dynamics demonstrates that people's personality and their (enjoyment of) social relationships are closely intertwined. Using experience sampling data from 136 adults (aged 18-89 years) who reported on more than 50 000 social interactions, we zoom into everyday real-world social interactions to examine how Big Five personality traits and social context …
1	Ecological momentary assessment of various tobacco product use among young adults	Berg, Carla J.; Haardorfer, Regine; Payne, Jackelyn B.; Getachew, Betelihem; Vu, Milkie; Guttentag, Alexandra; Kirchner, Thomas R.	ADDICTIVE BEHAVIORS	2019	10.1016/j.addbeh.2018.12.014	Introduction: Young adults are at high risk for using traditional and novel tobacco products. However, little is known about daily/weekly use patterns or psychosocial triggers for using various tobacco products. Methods: This ecological momentary assessment (EMA) study examined timing, tobacco cravings, affect, social context, and other substance use (alcohol, marijuana) in relation to use of cig…	Ecological momentary assessment of various tobacco product use among young adults	Berg, Carla J.; Haardorfer, Regine; Payne, Jackelyn B.; Getachew, Betelihem; Vu, Milkie; Guttentag, Alexandra; Kirchner, Thomas R.	ADDICTIVE BEHAVIORS	2019	10.1016/j.addbeh.2018.12.014	1	X	X	Introduction: Young adults are at high risk for using traditional and novel tobacco products. However, little is known about daily/weekly use patterns or psychosocial triggers for using various tobacco products. Methods: This ecological momentary assessment (EMA) study examined timing, tobacco cravings, affect, social context, and other substance use (alcohol, marijuana) in relation to use of cig…
12	Promoting physical activity among community groups of older women in socio-economically disadvantaged areas: randomised feasibility study	Lawlor, Emma R.; Cupples, Margaret E.; Donnelly, Michael; Tully, Mark A.	TRIALS	2019	10.1186/s13063-019-3312-9	BackgroundInsufficient physical activity (PA) is a major public health issue. Whilst PA is an important contributor to disease prevention, engagement in PA decreases with age, particularly among women in socio-economically disadvantaged areas. Research using existing support networks to engage hard to reach' populations in PA interventions is sparse. We developed and tested the feasibility of a P…	Promoting physical activity among community groups of older women in socio-economically disadvantaged areas: randomised feasibility study	Lawlor, Emma R.; Cupples, Margaret E.; Donnelly, Michael; Tully, Mark A.	TRIALS	2019	10.1186/s13063-019-3312-9				BackgroundInsufficient physical activity (PA) is a major public health issue. Whilst PA is an important contributor to disease prevention, engagement in PA decreases with age, particularly among women in socio-economically disadvantaged areas. Research using existing support networks to engage hard to reach' populations in PA interventions is sparse. We developed and tested the feasibility of a P…
1	The Potential of Game-Based Digital Biomarkers for Modeling Mental Health	Mandryk, Regan Lee; Birk, Max Valentin	JMIR MENTAL HEALTH	2019	10.2196/13485	Background: Assessment for mental health is performed by experts using interview techniques, questionnaires, and test batteries and following standardized manuals; however, there would be myriad benefits if behavioral correlates could predict mental health and be used for population screening or prevalence estimations. A variety of digital sources of data (eg, online search data and social media …	The Potential of Game-Based Digital Biomarkers for Modeling Mental Health	Mandryk, Regan Lee; Birk, Max Valentin	JMIR MENTAL HEALTH	2019	10.2196/13485	2			Background: Assessment for mental health is performed by experts using interview techniques, questionnaires, and test batteries and following standardized manuals; however, there would be myriad benefits if behavioral correlates could predict mental health and be used for population screening or prevalence estimations. A variety of digital sources of data (eg, online search data and social media …
1	Context-Sensitive Ecological Momentary Assessment: Application of User-Centered Design for Improving User Satisfaction and Engagement During Self-Report	Srinivas, Preethi; Bodke, Kunal; Ofner, Susan; Keith, NiCole R.; Tu, Wanzhu; Clark, Daniel O.	JMIR MHEALTH AND UHEALTH	2019	10.2196/10894	Background: Ecological momentary assessment (EMA) can be a useful tool for collecting real-time behavioral data in studies of health and health behavior. However, EMA administered through mobile technology can be burdensome, and it tends to suffer from suboptimal user engagement, particularly in low health-literacy populations. Objective: This study aimed to report a case study involving the desi…	Context-Sensitive Ecological Momentary Assessment: Application of User-Centered Design for Improving User Satisfaction and Engagement During Self-Report	Srinivas, Preethi; Bodke, Kunal; Ofner, Susan; Keith, NiCole R.; Tu, Wanzhu; Clark, Daniel O.	JMIR MHEALTH AND UHEALTH	2019	10.2196/10894	43			Background: Ecological momentary assessment (EMA) can be a useful tool for collecting real-time behavioral data in studies of health and health behavior. However, EMA administered through mobile technology can be burdensome, and it tends to suffer from suboptimal user engagement, particularly in low health-literacy populations. Objective: This study aimed to report a case study involving the desi…
11	Longitudinal Associations Between Provision of Autonomy Support and Well-Being in Spouses of Individuals With Chronic Pain	Ascigil, Esra; Uysal, Ahmet; Cosar, Sacide Nur Saracgil	ANNALS OF BEHAVIORAL MEDICINE	2019	10.1093/abm/kay049	Background Caregiving spouses of individuals with chronic pain often experience poor well-being. Purpose The current study aimed to examine the association between chronic pain-related provision of autonomy support and well-being in support providers (spouses) of individuals with chronic pain. Methods Spouses of individuals with a diagnosed musculoskeletal chronic pain condition (N = 172) were re…	Longitudinal Associations Between Provision of Autonomy Support and Well-Being in Spouses of Individuals With Chronic Pain	Ascigil, Esra; Uysal, Ahmet; Cosar, Sacide Nur Saracgil	ANNALS OF BEHAVIORAL MEDICINE	2019	10.1093/abm/kay049				Background Caregiving spouses of individuals with chronic pain often experience poor well-being. Purpose The current study aimed to examine the association between chronic pain-related provision of autonomy support and well-being in support providers (spouses) of individuals with chronic pain. Methods Spouses of individuals with a diagnosed musculoskeletal chronic pain condition (N = 172) were re…
0	Temperature-Insensitive Structure Design of Micromachined Resonant Accelerometers	Yin, Yonggang; Fang, Zhengxiang; Liu, Yunfeng; Han, Fengtian	SENSORS	2019	10.3390/s19071544	Micromachined resonant accelerometers (MRAs), especially those devices fabricated by silicon on glass technology, suffer from temperature drift error caused by inherent thermal stress. This paper proposes two structure designs to attenuate the effect of thermal stress. The first MRA structure is realized by optimizing the locations of the bonding anchors and utilizing a special-shaped substrate t…	Temperature-Insensitive Structure Design of Micromachined Resonant Accelerometers	Yin, Yonggang; Fang, Zhengxiang; Liu, Yunfeng; Han, Fengtian	SENSORS	2019	10.3390/s19071544				Micromachined resonant accelerometers (MRAs), especially those devices fabricated by silicon on glass technology, suffer from temperature drift error caused by inherent thermal stress. This paper proposes two structure designs to attenuate the effect of thermal stress. The first MRA structure is realized by optimizing the locations of the bonding anchors and utilizing a special-shaped substrate t…
1	IoT Structured Long-Term Wearable Social Sensing for Mental Wellbeing	Yang, Sihao; Gao, Bin; Jiang, Long; Jin, Jikun; Gao, Zhao; Ma, Xiaole; Woo, Wai Lok	IEEE INTERNET OF THINGS JOURNAL	2019	10.1109/JIOT.2018.2889966	Long-term wellbeing monitoring is an underlying theme for evaluating health status by collecting physiological signs through behavioral traits. In alignment with Internet of Things (IoT), nonintrusive and trustworthy wearable social sensing technology holds a potential way for researchers to find and establish the interrelationships between unobtrusive social cues and physical mental health. This…	IoT Structured Long-Term Wearable Social Sensing for Mental Wellbeing	Yang, Sihao; Gao, Bin; Jiang, Long; Jin, Jikun; Gao, Zhao; Ma, Xiaole; Woo, Wai Lok	IEEE INTERNET OF THINGS JOURNAL	2019	10.1109/JIOT.2018.2889966	1	X	X	Long-term wellbeing monitoring is an underlying theme for evaluating health status by collecting physiological signs through behavioral traits. In alignment with Internet of Things (IoT), nonintrusive and trustworthy wearable social sensing technology holds a potential way for researchers to find and establish the interrelationships between unobtrusive social cues and physical mental health. This…
11	Supporting a Spouse With Military Posttraumatic Stress: Daily Associations With Partners' Affect	Carter, Sarah P.; Giff, Sarah T.; Campbell, Sarah B.; Renshaw, Keith D.	JOURNAL OF TRAUMATIC STRESS	2019	10.1002/jts.22390	Service members and veterans (SM/Vs) with posttraumatic stress disorder (PTSD) can receive significant benefits from social support by a spouse or romantic partner. However, little is known about how providing support impacts partners. This study sought to identify (a) how provision of support is associated with partners' daily negative and positive affect and (b) how SM/Vs' PTSD symptom severity…	Supporting a Spouse With Military Posttraumatic Stress: Daily Associations With Partners' Affect	Carter, Sarah P.; Giff, Sarah T.; Campbell, Sarah B.; Renshaw, Keith D.	JOURNAL OF TRAUMATIC STRESS	2019	10.1002/jts.22390				Service members and veterans (SM/Vs) with posttraumatic stress disorder (PTSD) can receive significant benefits from social support by a spouse or romantic partner. However, little is known about how providing support impacts partners. This study sought to identify (a) how provision of support is associated with partners' daily negative and positive affect and (b) how SM/Vs' PTSD symptom severity…
6	Everyday social interactions and intra-individual variability in affect: A systematic review and meta-analysis of ecological momentary assessment studies	Liu, Huiying; Xie, Qian Wen; Lou, Vivian W. Q.	MOTIVATION AND EMOTION	2019	10.1007/s11031-018-9735-x	Intra-individual variability in affect has been associated with aspects of individuals' lives, such as everyday social interactions. Ecological momentary assessment (EMA) has been tailored to assess the dynamics of everyday events and feelings and in recent decades there has been a burgeoning of EMA research on the intra-individual links between social interactions and momentary affect in daily l…	Everyday social interactions and intra-individual variability in affect: A systematic review and meta-analysis of ecological momentary assessment studies	Liu, Huiying; Xie, Qian Wen; Lou, Vivian W. Q.	MOTIVATION AND EMOTION	2019	10.1007/s11031-018-9735-x				Intra-individual variability in affect has been associated with aspects of individuals' lives, such as everyday social interactions. Ecological momentary assessment (EMA) has been tailored to assess the dynamics of everyday events and feelings and in recent decades there has been a burgeoning of EMA research on the intra-individual links between social interactions and momentary affect in daily l…
11	Sex-specific Effects of Music Listening on Couples' Stress in Everyday Life	Wuttke-Linnemann, A.; Nater, U. M.; Ehlert, U.; Ditzer, B.	SCIENTIFIC REPORTS	2019	10.1038/s41598-019-40056-0	Music listening in daily life is associated with stress-reducing effects on the individual with increasing effects when music listening occurs in a social context. As little is known about effects on couples, we investigated whether beneficial effects can be found in couples. Forty heterosexual couples were investigated using ambulatory assessment. Participants completed six assessments on music …	Sex-specific Effects of Music Listening on Couples' Stress in Everyday Life	Wuttke-Linnemann, A.; Nater, U. M.; Ehlert, U.; Ditzer, B.	SCIENTIFIC REPORTS	2019	10.1038/s41598-019-40056-0				Music listening in daily life is associated with stress-reducing effects on the individual with increasing effects when music listening occurs in a social context. As little is known about effects on couples, we investigated whether beneficial effects can be found in couples. Forty heterosexual couples were investigated using ambulatory assessment. Participants completed six assessments on music …
5	Understanding the role of social networking sites in the subjective well-being of users: a diary study	Wenninger, Helena; Krasnova, Hanna; Buxmann, Peter	EUROPEAN JOURNAL OF INFORMATION SYSTEMS	2019	10.1080/0960085X.2018.1496883	Given the rising popularity of social networking sites (SNSs), the influence of these platforms on the subjective well-being (SWB) of their users is an emerging topic in information systems research. Building on the norm of reciprocity and the social functional approach to positive emotions, we posit that targeted reciprocity-evoking forms of SNS activities are best suited to promote users' posit…	Understanding the role of social networking sites in the subjective well-being of users: a diary study	Wenninger, Helena; Krasnova, Hanna; Buxmann, Peter	EUROPEAN JOURNAL OF INFORMATION SYSTEMS	2019	10.1080/0960085X.2018.1496883				Given the rising popularity of social networking sites (SNSs), the influence of these platforms on the subjective well-being (SWB) of their users is an emerging topic in information systems research. Building on the norm of reciprocity and the social functional approach to positive emotions, we posit that targeted reciprocity-evoking forms of SNS activities are best suited to promote users' posit…
11	Interpersonal positive reframing in the daily lives of couples coping with breast cancer	Robbins, Megan L.; Wright, Robert C.; Lopez, Ana Maria; Weihs, Karen	JOURNAL OF PSYCHOSOCIAL ONCOLOGY	2019	10.1080/07347332.2018.1555198	Objectives: This study examined word use as an indicator of interpersonal positive reframing in daily conversations of couples coping with breast cancer and as a predictor of stress. Design: The Electronically Activated Recorder (EAR) and Linguistic Inquiry and Word Count (LIWC) were used to examine naturally occurring word use conceptually linked to positive reframing (positive emotion, negative…	Interpersonal positive reframing in the daily lives of couples coping with breast cancer	Robbins, Megan L.; Wright, Robert C.; Lopez, Ana Maria; Weihs, Karen	JOURNAL OF PSYCHOSOCIAL ONCOLOGY	2019	10.1080/07347332.2018.1555198				Objectives: This study examined word use as an indicator of interpersonal positive reframing in daily conversations of couples coping with breast cancer and as a predictor of stress. Design: The Electronically Activated Recorder (EAR) and Linguistic Inquiry and Word Count (LIWC) were used to examine naturally occurring word use conceptually linked to positive reframing (positive emotion, negative…
1	Moderating effects of the valence of social interaction on the dysfunctional consequences of perseverative cognition: an ecological study in major depression and social anxiety disorder	Bailey, T.; Shahabi, L.; Tarvainen, M.; Shapiro, D.; Ottaviani, C.	ANXIETY STRESS AND COPING	2019	10.1080/10615806.2019.1570821	Background and Objectives: Major depression disorder (MDD) and social anxiety disorder (SAD) are characterized by the use of perseverative cognition (PC) as a dysfunctional coping strategy. We sought to investigate the dysfunctional physiological and psychological consequences of PC and how the valence of social interactions moderates such consequences in these psychopathological conditions. Desi…	Moderating effects of the valence of social interaction on the dysfunctional consequences of perseverative cognition: an ecological study in major depression and social anxiety disorder	Bailey, T.; Shahabi, L.; Tarvainen, M.; Shapiro, D.; Ottaviani, C.	ANXIETY STRESS AND COPING	2019	10.1080/10615806.2019.1570821	1	X	X	Background and Objectives: Major depression disorder (MDD) and social anxiety disorder (SAD) are characterized by the use of perseverative cognition (PC) as a dysfunctional coping strategy. We sought to investigate the dysfunctional physiological and psychological consequences of PC and how the valence of social interactions moderates such consequences in these psychopathological conditions. Desi…
11	Romantic Relationship Satisfaction and Ambulatory Blood Pressure During Social Interactions: Specificity or Spillover Effects?	Cornelius, Talea; Birk, Jeffrey L.; Edmondson, Donald; Schwartz, Joseph E.	ANNALS OF BEHAVIORAL MEDICINE	2019	10.1093/abm/kay030	Background People in high-quality romantic relationships tend to have lower blood pressure (BP). People may experience lower BP specifically when interacting with romantic partners. Purpose This study parsed the effects of different types of social interactions on ambulatory BP (ABP) and tested whether romantic relationship satisfaction moderated these effects during interactions with partners in…	Romantic Relationship Satisfaction and Ambulatory Blood Pressure During Social Interactions: Specificity or Spillover Effects?	Cornelius, Talea; Birk, Jeffrey L.; Edmondson, Donald; Schwartz, Joseph E.	ANNALS OF BEHAVIORAL MEDICINE	2019	10.1093/abm/kay030				Background People in high-quality romantic relationships tend to have lower blood pressure (BP). People may experience lower BP specifically when interacting with romantic partners. Purpose This study parsed the effects of different types of social interactions on ambulatory BP (ABP) and tested whether romantic relationship satisfaction moderated these effects during interactions with partners in…
1	Within-Person Relationships Among Daily Gratitude, Well-Being, Stress, and Positive Experiences	Nezlek, John B.; Krejtz, Izabela; Rusanowska, Marzena; Holas, Pawel	JOURNAL OF HAPPINESS STUDIES	2019	10.1007/s10902-018-9979-x	Each day for 2weeks, participants (N=131, psychologically healthy adults residing in the community) described their daily well-being, how grateful they felt that day, and the events they experienced. Multilevel modeling analyses found that daily feelings of gratitude were positively related to well-being at the within-person level. The analyses also found that well-being varied as a joint functio…	Within-Person Relationships Among Daily Gratitude, Well-Being, Stress, and Positive Experiences	Nezlek, John B.; Krejtz, Izabela; Rusanowska, Marzena; Holas, Pawel	JOURNAL OF HAPPINESS STUDIES	2019	10.1007/s10902-018-9979-x	2			Each day for 2weeks, participants (N=131, psychologically healthy adults residing in the community) described their daily well-being, how grateful they felt that day, and the events they experienced. Multilevel modeling analyses found that daily feelings of gratitude were positively related to well-being at the within-person level. The analyses also found that well-being varied as a joint functio…
8	Clinical developmental, neuropsychological, and social-emotional features of Turner syndrome	Hutaff-Lee, Christa; Bennett, Elizabeth; Howell, Susan; Tartaglia, Nicole	AMERICAN JOURNAL OF MEDICAL GENETICS PART C-SEMINARS IN MEDICAL GENETICS	2019	10.1002/ajmg.c.31687	Individuals with Turner syndrome (TS) are at risk for a constellation of neurocognitive and psychosocial differences, although there is significant individual variability in these features. TS is associated with an increased risk for difficulties with visual-spatial reasoning, visual-spatial memory, attention, executive functioning, motor, and math skills. Additionally, increased rates of social …	Clinical developmental, neuropsychological, and social-emotional features of Turner syndrome	Hutaff-Lee, Christa; Bennett, Elizabeth; Howell, Susan; Tartaglia, Nicole	AMERICAN JOURNAL OF MEDICAL GENETICS PART C-SEMINARS IN MEDICAL GENETICS	2019	10.1002/ajmg.c.31687				Individuals with Turner syndrome (TS) are at risk for a constellation of neurocognitive and psychosocial differences, although there is significant individual variability in these features. TS is associated with an increased risk for difficulties with visual-spatial reasoning, visual-spatial memory, attention, executive functioning, motor, and math skills. Additionally, increased rates of social …
1	Can Predictors of Trait Social Anxiety Also Predict State Social Anxiety? Integrating Personality and Cultural Variables of Social Anxiety in Asian Americans	Lee, J. Hannah	ASIAN AMERICAN JOURNAL OF PSYCHOLOGY	2019	10.1037/aap0000120	Considering the potential recall bias in global (trait) measures of social anxiety, this study of Asian Americans examined whether previous findings on trait social anxiety, as assessed by a global measure, could be replicated and extended to state social anxiety, as assessed by real-time experience sampling. Specifically, we examined whether the pattern of predictions by personality and cultural…	Can Predictors of Trait Social Anxiety Also Predict State Social Anxiety? Integrating Personality and Cultural Variables of Social Anxiety in Asian Americans	Lee, J. Hannah	ASIAN AMERICAN JOURNAL OF PSYCHOLOGY	2019	10.1037/aap0000120	8			Considering the potential recall bias in global (trait) measures of social anxiety, this study of Asian Americans examined whether previous findings on trait social anxiety, as assessed by a global measure, could be replicated and extended to state social anxiety, as assessed by real-time experience sampling. Specifically, we examined whether the pattern of predictions by personality and cultural…
6	A Comprehensive Review of Psychophysiological Applications for Ecological Momentary Assessment in Psychiatric Populations	Raugh, Ian M.; Chapman, Hannah C.; Bartolomeo, Lisa A.; Gonzalez, Cristina; Strauss, Gregory P.	PSYCHOLOGICAL ASSESSMENT	2019	10.1037/pas0000651	Psychophysiological assessment is a core method used in psychopathology research that has led to important insights in relation to the etiology and maintenance of many disorders. However, laboratory psychophysiology has limited ecological validity. This limitation has resulted in the field moving toward ambulatory recordings of psychophysiology paired with ecological momentary assessment (EMA). T…	A Comprehensive Review of Psychophysiological Applications for Ecological Momentary Assessment in Psychiatric Populations	Raugh, Ian M.; Chapman, Hannah C.; Bartolomeo, Lisa A.; Gonzalez, Cristina; Strauss, Gregory P.	PSYCHOLOGICAL ASSESSMENT	2019	10.1037/pas0000651				Psychophysiological assessment is a core method used in psychopathology research that has led to important insights in relation to the etiology and maintenance of many disorders. However, laboratory psychophysiology has limited ecological validity. This limitation has resulted in the field moving toward ambulatory recordings of psychophysiology paired with ecological momentary assessment (EMA). T…
1	Identifying Behaviors Predicting Early Morning Emotions by Observing Permanent Supportive Housing Residents: An Ecological Momentary Assessment	Nandy, Rajesh R.; Nandy, Karabi; Hebert, Emily T.; Businelle, Michael S.; Walters, Scott T.	JMIR MENTAL HEALTH	2019	10.2196/10186	Background: Behavior and emotions are closely intertwined. The relationship between behavior and emotions might be particularly important in populations of underserved people, such as people with physical or mental health issues. We used ecological momentary assessment (EMA) to examine the relationship between emotional state and other characteristics among people with a history of chronic homele…	Identifying Behaviors Predicting Early Morning Emotions by Observing Permanent Supportive Housing Residents: An Ecological Momentary Assessment	Nandy, Rajesh R.; Nandy, Karabi; Hebert, Emily T.; Businelle, Michael S.; Walters, Scott T.	JMIR MENTAL HEALTH	2019	10.2196/10186	1	X	0	Background: Behavior and emotions are closely intertwined. The relationship between behavior and emotions might be particularly important in populations of underserved people, such as people with physical or mental health issues. We used ecological momentary assessment (EMA) to examine the relationship between emotional state and other characteristics among people with a history of chronic homele…
1	Working definitions, subjective and objective assessments and experimental paradigms in a study exploring social withdrawal in schizophrenia and Alzheimer's disease	van der Wee, Nic. J. A.; Bilderbeck, Amy C.; Cabello, Maria; Ayuso-Mateos, Jose L.; Saris, Ilja M. J.; Giltay, Erik J.; Penninx, Brenda W. J. H.; Arango, Celso; Post, Anke; Porcelli, Stefano	NEUROSCIENCE AND BIOBEHAVIORAL REVIEWS	2019	10.1016/j.neubiorev.2018.06.020	Social withdrawal is one of the first and common signs of early social dysfunction in a number of important neuropsychiatric disorders, likely because of the enormous amount and complexity of brain processes required to initiate and maintain social relationships (Adolphs, 2009). The Psychiatric Ratings using Intermediate Stratified Markers (PRISM) project focusses on the shared and unique neurobi…	Working definitions, subjective and objective assessments and experimental paradigms in a study exploring social withdrawal in schizophrenia and Alzheimer's disease	van der Wee, Nic. J. A.; Bilderbeck, Amy C.; Cabello, Maria; Ayuso-Mateos, Jose L.; Saris, Ilja M. J.; Giltay, Erik J.; Penninx, Brenda W. J. H.; Arango, Celso; Post, Anke; Porcelli, Stefano	NEUROSCIENCE AND BIOBEHAVIORAL REVIEWS	2019	10.1016/j.neubiorev.2018.06.020	6			Social withdrawal is one of the first and common signs of early social dysfunction in a number of important neuropsychiatric disorders, likely because of the enormous amount and complexity of brain processes required to initiate and maintain social relationships (Adolphs, 2009). The Psychiatric Ratings using Intermediate Stratified Markers (PRISM) project focusses on the shared and unique neurobi…
10	Understanding the Office: Using Ecological Momentary Assessment to Measure Activities, Posture, Social Interactions, Mood, and Work Performance at the Workplace	Engelen, Lina; Held, Fabian	BUILDINGS	2019	10.3390/buildings9020054	Studying the workplace often involves using observational, self-report recall, or focus group tools, which all have their established advantages and disadvantages. There is, however, a need for a readily available, low-invasive method that can provide longitudinal, repeated, and concurrent in-the-moment information to understand the workplace well. In this study, ecological momentary assessment (…	Understanding the Office: Using Ecological Momentary Assessment to Measure Activities, Posture, Social Interactions, Mood, and Work Performance at the Workplace	Engelen, Lina; Held, Fabian	BUILDINGS	2019	10.3390/buildings9020054				Studying the workplace often involves using observational, self-report recall, or focus group tools, which all have their established advantages and disadvantages. There is, however, a need for a readily available, low-invasive method that can provide longitudinal, repeated, and concurrent in-the-moment information to understand the workplace well. In this study, ecological momentary assessment (…
9	Can access to an automated grooming brush and/or a mirror reduce stress of dairy cows kept in social isolation?	Mandel, Roi; Wenker, Margret L.; van Reenen, Kees; Keil, Nina M.; Hillmann, Edna	APPLIED ANIMAL BEHAVIOUR SCIENCE	2019	10.1016/j.applanim.2018.12.007	In dairy farming, social isolation of cattle is commonly practiced for husbandry procedures such as artificial insemination, claw trimming and at times, for provision of medical treatment. When isolated, cows express physiological and behavioural signs of stress, such as elevated heart rate, hypothalamic-pituitary-adrenocortical activity and increased vocalisation rate. The aim of this study was …	Can access to an automated grooming brush and/or a mirror reduce stress of dairy cows kept in social isolation?	Mandel, Roi; Wenker, Margret L.; van Reenen, Kees; Keil, Nina M.; Hillmann, Edna	APPLIED ANIMAL BEHAVIOUR SCIENCE	2019	10.1016/j.applanim.2018.12.007				In dairy farming, social isolation of cattle is commonly practiced for husbandry procedures such as artificial insemination, claw trimming and at times, for provision of medical treatment. When isolated, cows express physiological and behavioural signs of stress, such as elevated heart rate, hypothalamic-pituitary-adrenocortical activity and increased vocalisation rate. The aim of this study was …
11	Rationale and Design of a Remote Web-Based Daily Diary Study Examining Sexual Minority Stress, Relationship Factors, and Alcohol Use in Same-Sex Female Couples Across the United States: Study Protocol of Project Relate	Heron, Kristin E.; Lewis, Robin J.; Shappie, Alexander T.; Dawson, Charlotte A.; Amerson, Rachel; Braitman, Abby L.; Winstead, Barbara A.; Kelley, Michelle L.	JMIR RESEARCH PROTOCOLS	2019	10.2196/11718	Background: The Healthy People 2020 initiative aims to reduce health disparities, including alcohol use, among sexual minority women (SMW; eg, lesbian, bisexual, queer, and pansexual). Compared with heterosexual women, SMW engage in more hazardous drinking and report more alcohol-related problems. Sexual minority stress (ie, the unique experiences associated with stigmatization and marginalizatio…	Rationale and Design of a Remote Web-Based Daily Diary Study Examining Sexual Minority Stress, Relationship Factors, and Alcohol Use in Same-Sex Female Couples Across the United States: Study Protocol of Project Relate	Heron, Kristin E.; Lewis, Robin J.; Shappie, Alexander T.; Dawson, Charlotte A.; Amerson, Rachel; Braitman, Abby L.; Winstead, Barbara A.; Kelley, Michelle L.	JMIR RESEARCH PROTOCOLS	2019	10.2196/11718				Background: The Healthy People 2020 initiative aims to reduce health disparities, including alcohol use, among sexual minority women (SMW; eg, lesbian, bisexual, queer, and pansexual). Compared with heterosexual women, SMW engage in more hazardous drinking and report more alcohol-related problems. Sexual minority stress (ie, the unique experiences associated with stigmatization and marginalizatio…
8	Associations between oxytocin receptor gene (OXTR) methylation, plasma oxytocin, and attachment across adulthood	Ebner, Natalie C.; Lin, Tian; Muradoglu, Melis; Weir, Devon H.; Plasencia, Gabriela M.; Lillard, Travis S.; Pournajafi-Nazarloo, Hossein; Cohen, Ronald A.; Carter, C. Sue; Connelly, Jessica J.	INTERNATIONAL JOURNAL OF PSYCHOPHYSIOLOGY	2019	10.1016/j.ijpsycho.2018.01.008	The neuropeptide oxytocin (OT) has been implicated in a wide range of affiliative processes. OT exerts its functions via OT receptors, which are encoded by the oxytocin receptor gene (OXTR). Epigenetic modification of OXTR through the process of DNA methylation has been associated with individual differences in behavioral phenotypes. Specifically, lower levels of OXTR methylation have been linked…	Associations between oxytocin receptor gene (OXTR) methylation, plasma oxytocin, and attachment across adulthood	Ebner, Natalie C.; Lin, Tian; Muradoglu, Melis; Weir, Devon H.; Plasencia, Gabriela M.; Lillard, Travis S.; Pournajafi-Nazarloo, Hossein; Cohen, Ronald A.; Carter, C. Sue; Connelly, Jessica J.	INTERNATIONAL JOURNAL OF PSYCHOPHYSIOLOGY	2019	10.1016/j.ijpsycho.2018.01.008				The neuropeptide oxytocin (OT) has been implicated in a wide range of affiliative processes. OT exerts its functions via OT receptors, which are encoded by the oxytocin receptor gene (OXTR). Epigenetic modification of OXTR through the process of DNA methylation has been associated with individual differences in behavioral phenotypes. Specifically, lower levels of OXTR methylation have been linked…
1	Insomnia predicts increased perceived burdensomeness and decreased desire for emotional support following an in-laboratory social exclusion paradigm	Chu, Carol; Hom, Melanie A.; Gallyer, Austin J.; Hammock, Elizabeth A. D.; Joiner, Thomas E.	JOURNAL OF AFFECTIVE DISORDERS	2019	10.1016/j.jad.2018.09.069	Background: Research suggests that insomnia is associated with elevated perceptions of loneliness and social disconnection; however, few quasi-experimental studies have tested the relationship between these constructs. This study examined whether insomnia symptom severity predicts changes in perceptions of interpersonal connectedness and desire for emotional support following in-laboratory partic…	Insomnia predicts increased perceived burdensomeness and decreased desire for emotional support following an in-laboratory social exclusion paradigm	Chu, Carol; Hom, Melanie A.; Gallyer, Austin J.; Hammock, Elizabeth A. D.; Joiner, Thomas E.	JOURNAL OF AFFECTIVE DISORDERS	2019	10.1016/j.jad.2018.09.069	8			Background: Research suggests that insomnia is associated with elevated perceptions of loneliness and social disconnection; however, few quasi-experimental studies have tested the relationship between these constructs. This study examined whether insomnia symptom severity predicts changes in perceptions of interpersonal connectedness and desire for emotional support following in-laboratory partic…
10	Influence of Leaders' Loneliness on Voice-Taking: The Role of Social Self-Efficacy and Performance Pressure	Zhang, Guanglei; Chen, Silu; Fan, Youqing; Dong, Yue	INTERNATIONAL JOURNAL OF MENTAL HEALTH PROMOTION	2019	10.32604/IJMHP.2019.010730	This paper attempts to unlock how and when leaders' loneliness influences their voice-taking behavior in the workplace by integrating the regulatory loop model of loneliness and the affect theory of social exchange. Through collecting a daily diary study of 87 paired leader-follower samples from two electronics industry companies based in Guangzhou, China, this study finds that (1) leaders' lonel…	Influence of Leaders' Loneliness on Voice-Taking: The Role of Social Self-Efficacy and Performance Pressure	Zhang, Guanglei; Chen, Silu; Fan, Youqing; Dong, Yue	INTERNATIONAL JOURNAL OF MENTAL HEALTH PROMOTION	2019	10.32604/IJMHP.2019.010730				This paper attempts to unlock how and when leaders' loneliness influences their voice-taking behavior in the workplace by integrating the regulatory loop model of loneliness and the affect theory of social exchange. Through collecting a daily diary study of 87 paired leader-follower samples from two electronics industry companies based in Guangzhou, China, this study finds that (1) leaders' lonel…
30	Big Data and Discovery Sciences in Psychiatry	Na, Kyoung-Sae; Han, Changsu; Kim, Yong-Ku	Advances in Experimental Medicine and Biology	2019	10.1007/978-981-32-9721-0_1	The modern society is a so-called era of big data. Whereas nearly everybody recognizes the "era of big data", no one can exactly define how big the data is a "big data". The reason for the ambiguity of the term big data mainly arises from the widespread of using that term. Along the widespread application of the digital technology in the everyday life, a large amount of data is generated every se…
1	Influence of the perceived emotional intelligence on the coping of the daily stress	Puigbo, Julia; Edo, Silvia; Rovira, Tatiana; Limonero, Joaquin T.; Fernandez-Castro, Jordi	ANSIEDAD Y ESTRES-ANXIETY AND STRESS	2019	10.1016/j.anyes.2019.01.003	Background and aims: The purpose of the present study is to investigate the influence of each perceived emotional intelligence dimension on coping strategies in the face of daily stress. Material and methods: The sample was comprised of 50 people aged 18 to 25 years. PEI was assessed through the TMMS-24 that evaluates three dimensions: emotional attention, emotional clarity and emotional repair. …	Influence of the perceived emotional intelligence on the coping of the daily stress	Puigbo, Julia; Edo, Silvia; Rovira, Tatiana; Limonero, Joaquin T.; Fernandez-Castro, Jordi	ANSIEDAD Y ESTRES-ANXIETY AND STRESS	2019	10.1016/j.anyes.2019.01.003	8			Background and aims: The purpose of the present study is to investigate the influence of each perceived emotional intelligence dimension on coping strategies in the face of daily stress. Material and methods: The sample was comprised of 50 people aged 18 to 25 years. PEI was assessed through the TMMS-24 that evaluates three dimensions: emotional attention, emotional clarity and emotional repair. …
5	Two tests of social displacement through social media use	Hall, Jeffrey A.; Kearney, Michael W.; Xing, Chong	INFORMATION COMMUNICATION & SOCIETY	2019	10.1080/1369118X.2018.1430162	The present manuscript presents two tests of the hypothesis that social media use decreases social interaction, leading to decreased well-being. Study 1 used the Longitudinal Study of American Youth (N = 2774), which is a national probability sample of Generation X, to test displacement over a three-year time period. Latent change scores were used to test associations among social media adoption …	Two tests of social displacement through social media use	Hall, Jeffrey A.; Kearney, Michael W.; Xing, Chong	INFORMATION COMMUNICATION & SOCIETY	2019	10.1080/1369118X.2018.1430162				The present manuscript presents two tests of the hypothesis that social media use decreases social interaction, leading to decreased well-being. Study 1 used the Longitudinal Study of American Youth (N = 2774), which is a national probability sample of Generation X, to test displacement over a three-year time period. Latent change scores were used to test associations among social media adoption …
1	Who likes to be reachable? Availability preferences, weak ties, and bridging social capital	Trieu, Penny; Bayer, Joseph B.; Ellison, Nicole B.; Schoenebeck, Sarita; Falk, Emily	INFORMATION COMMUNICATION & SOCIETY	2019	10.1080/1369118X.2017.1405060	In this paper, we investigate how individual differences in availability preferences are related to (1) self-reported quality of interaction with strong and weak ties and (2) perceptions of bridging social capital. We employed experience sampling methods and collected data over the course of two weekscombined with surveys at baseline and endpoint, from a random sample of college students (N=154).…	Who likes to be reachable? Availability preferences, weak ties, and bridging social capital	Trieu, Penny; Bayer, Joseph B.; Ellison, Nicole B.; Schoenebeck, Sarita; Falk, Emily	INFORMATION COMMUNICATION & SOCIETY	2019	10.1080/1369118X.2017.1405060	1	X	43	In this paper, we investigate how individual differences in availability preferences are related to (1) self-reported quality of interaction with strong and weak ties and (2) perceptions of bridging social capital. We employed experience sampling methods and collected data over the course of two weekscombined with surveys at baseline and endpoint, from a random sample of college students (N=154).…
1	Social pain at the core of suicidal behavior	Courtet, P.; Olie, E.	ENCEPHALE-REVUE DE PSYCHIATRIE CLINIQUE BIOLOGIQUE ET THERAPEUTIQUE	2019	10.1016/j.encep.2018.09.005	Background. - Intolerable pain is often reported in suicide notes. Moreover, the frequency of life events preceding a suicidal act is high, especially interpersonal difficulties. Such adversity is the source of psychological or social pain. Methods. - We propose a narrative review to discuss the role of pain in the suicidal process while having a focus on social ties. Results. - Using Ecological …	Social pain at the core of suicidal behavior	Courtet, P.; Olie, E.	ENCEPHALE-REVUE DE PSYCHIATRIE CLINIQUE BIOLOGIQUE ET THERAPEUTIQUE	2019	10.1016/j.encep.2018.09.005	6			Background. - Intolerable pain is often reported in suicide notes. Moreover, the frequency of life events preceding a suicidal act is high, especially interpersonal difficulties. Such adversity is the source of psychological or social pain. Methods. - We propose a narrative review to discuss the role of pain in the suicidal process while having a focus on social ties. Results. - Using Ecological …
8	The Mini-Audio-Test (MAT) - a screening method on hearing - impairment to be used by general practitioners and specialized physicians	Loehler, Jan; Lehmann, Martin; Segler, Veronika; Volkenstein, Stefan; Battmer, Rolf-Dieter; Ernst, Arneborg; Graebner, Frederike; Schlattmann, Peter; Schoenweiler, Rainer; Wollenberg, Barbara; Dazert, Stefan	LARYNGO-RHINO-OTOLOGIE	2019	10.1055/a-0805-5741	Background In Germany, about 15 million people are suffering from hearing loss (HL), whereas only 16 % are using hearing aids. Untreated hearing loss may lead to severe complications (e.g. social isolation, depression, progress of dementia). An early and widespread screening, beginning at the age of 50, is meant to improve this shortage in medical care. By this study, the Mini-Audio-Test (MAT), a…	The Mini-Audio-Test (MAT) - a screening method on hearing - impairment to be used by general practitioners and specialized physicians	Loehler, Jan; Lehmann, Martin; Segler, Veronika; Volkenstein, Stefan; Battmer, Rolf-Dieter; Ernst, Arneborg; Graebner, Frederike; Schlattmann, Peter; Schoenweiler, Rainer; Wollenberg, Barbara; Dazert, Stefan	LARYNGO-RHINO-OTOLOGIE	2019	10.1055/a-0805-5741				Background In Germany, about 15 million people are suffering from hearing loss (HL), whereas only 16 % are using hearing aids. Untreated hearing loss may lead to severe complications (e.g. social isolation, depression, progress of dementia). An early and widespread screening, beginning at the age of 50, is meant to improve this shortage in medical care. By this study, the Mini-Audio-Test (MAT), a…
12	Emotion regulation in action: Use, selection, and success of emotion regulation in adolescents' daily lives	Lennarz, Hannah K.; Hollenstein, Tom; Lichtwarck-Aschoff, Anna; Kuntsche, Emmanuel; Granic, Isabela	INTERNATIONAL JOURNAL OF BEHAVIORAL DEVELOPMENT	2019	10.1177/0165025418755540	Successful emotion regulation (ER) is a central aspect of psychosocial functioning and mental health and is thought to improve and be refined in adolescence. Past research on ER has mainly focused on one-time measurements of habitual ER. Linking regulatory strategies to emotions in daily lives is key to understanding adolescents' emotional lives. Using an Experience Sampling Method with 78 adoles…	Emotion regulation in action: Use, selection, and success of emotion regulation in adolescents' daily lives	Lennarz, Hannah K.; Hollenstein, Tom; Lichtwarck-Aschoff, Anna; Kuntsche, Emmanuel; Granic, Isabela	INTERNATIONAL JOURNAL OF BEHAVIORAL DEVELOPMENT	2019	10.1177/0165025418755540				Successful emotion regulation (ER) is a central aspect of psychosocial functioning and mental health and is thought to improve and be refined in adolescence. Past research on ER has mainly focused on one-time measurements of habitual ER. Linking regulatory strategies to emotions in daily lives is key to understanding adolescents' emotional lives. Using an Experience Sampling Method with 78 adoles…
11	Perceived partner responsiveness predicts smoking cessation in single-smoker couples	Britton, Maggie; Haddad, Sana; Derrick, Jaye L.	ADDICTIVE BEHAVIORS	2019	10.1016/j.addbeh.2018.08.026	Introduction: Romantic partners are crucial to successful smoking cessation, but the mechanisms by which partners influence cessation is unclear. Research in this area has focused heavily on partner smoking status and support for quitting, but partner influence may not be limited to these two constructs. The current study examines the perceived responsiveness of the partner (i.e., the perception …	Perceived partner responsiveness predicts smoking cessation in single-smoker couples	Britton, Maggie; Haddad, Sana; Derrick, Jaye L.	ADDICTIVE BEHAVIORS	2019	10.1016/j.addbeh.2018.08.026				Introduction: Romantic partners are crucial to successful smoking cessation, but the mechanisms by which partners influence cessation is unclear. Research in this area has focused heavily on partner smoking status and support for quitting, but partner influence may not be limited to these two constructs. The current study examines the perceived responsiveness of the partner (i.e., the perception …
9	Sick and grumpy: Changes in social behaviour after a controlled immune stimulation in group-housed gilts	Munsterhjelm, Camilla; Nordgreen, Janicke; Aae, Frida; Heinonen, Mari; Valros, Anna; Janczak, Andrew M.	PHYSIOLOGY & BEHAVIOR	2019	10.1016/j.physbeh.2018.09.018	Poor health is associated with an increased risk of tail biting outbreaks in pigs. We propose that this is because illness changes social dynamics either by changing the behaviour of the sick pig towards its penmates, the behaviour of the healthy penmates towards the sick pig, or both. We tested the effect of immune stimulation (lipopolysaccharide (LPS) injection: O111:B4; 1.5 mu g kg(-1) IV) on …	Sick and grumpy: Changes in social behaviour after a controlled immune stimulation in group-housed gilts	Munsterhjelm, Camilla; Nordgreen, Janicke; Aae, Frida; Heinonen, Mari; Valros, Anna; Janczak, Andrew M.	PHYSIOLOGY & BEHAVIOR	2019	10.1016/j.physbeh.2018.09.018				Poor health is associated with an increased risk of tail biting outbreaks in pigs. We propose that this is because illness changes social dynamics either by changing the behaviour of the sick pig towards its penmates, the behaviour of the healthy penmates towards the sick pig, or both. We tested the effect of immune stimulation (lipopolysaccharide (LPS) injection: O111:B4; 1.5 mu g kg(-1) IV) on …
8	Feasibility of Linking Molecular Genetic Markers to Real-World Social Network Size Tracked on Smartphones	Sariyska, Rayna; Rathner, Eva-Maria; Baumeister, Harald; Montag, Christian	FRONTIERS IN NEUROSCIENCE	2018	10.3389/fnins.2018.00945	The study of individual differences in human social behavior has a long tradition in (personality) psychology focusing on traits such as extraversion linked to vividness and assertiveness. The study of molecular genetic underpinnings of individual differences in social behavior produced many genetic association studies with only few genetic variants, robustly associated with individual difference…	Feasibility of Linking Molecular Genetic Markers to Real-World Social Network Size Tracked on Smartphones	Sariyska, Rayna; Rathner, Eva-Maria; Baumeister, Harald; Montag, Christian	FRONTIERS IN NEUROSCIENCE	2018	10.3389/fnins.2018.00945				The study of individual differences in human social behavior has a long tradition in (personality) psychology focusing on traits such as extraversion linked to vividness and assertiveness. The study of molecular genetic underpinnings of individual differences in social behavior produced many genetic association studies with only few genetic variants, robustly associated with individual difference…
1	Social anhedonia and asociality in psychosis revisited. An experience sampling study	Kasanova, Zuzana; Oorschot, Margreet; Myin-Gerrneys, Inez	PSYCHIATRY RESEARCH	2018	10.1016/j.psychres.2018.09.057	The DSM-5 appended the conceptualization of asociality in psychotic disorders as the manifestation of diminished interest in social interactions, but it also admitted that it might merely be the result of limited opportunities for social interactions. In an effort to investigate this apparent dichotomy, we used experience sampling data from 149 patients with psychotic disorder and 143 controls, a…	Social anhedonia and asociality in psychosis revisited. An experience sampling study	Kasanova, Zuzana; Oorschot, Margreet; Myin-Gerrneys, Inez	PSYCHIATRY RESEARCH	2018	10.1016/j.psychres.2018.09.057	1	X	X	The DSM-5 appended the conceptualization of asociality in psychotic disorders as the manifestation of diminished interest in social interactions, but it also admitted that it might merely be the result of limited opportunities for social interactions. In an effort to investigate this apparent dichotomy, we used experience sampling data from 149 patients with psychotic disorder and 143 controls, a…
5	@choo: Tracking Pollen and Hayfever in the UK Using Social Media	Cowie, Sophie; Arthur, Rudy; Williams, Hywel T. P.	SENSORS	2018	10.3390/s18124434	Allergic rhinitis (hayfever) affects a large proportion of the population in the United Kingdom. Although relatively easily treated with medication, symptoms nonetheless have a substantial adverse effect on wellbeing during the summer pollen season. Provision of accurate pollen forecasts can help sufferers to manage their condition and minimise adverse effects. Current pollen forecasts in the UK …	@choo: Tracking Pollen and Hayfever in the UK Using Social Media	Cowie, Sophie; Arthur, Rudy; Williams, Hywel T. P.	SENSORS	2018	10.3390/s18124434				Allergic rhinitis (hayfever) affects a large proportion of the population in the United Kingdom. Although relatively easily treated with medication, symptoms nonetheless have a substantial adverse effect on wellbeing during the summer pollen season. Provision of accurate pollen forecasts can help sufferers to manage their condition and minimise adverse effects. Current pollen forecasts in the UK …
13	Is the popularity of social networking services beneficial for public health? Focusing on active travel and BMI	Hong, Jinhyun; Sila-Nowicka, Katarzyna; McArthur, David Philip	JOURNAL OF TRANSPORT & HEALTH	2018	10.1016/j.jth.2018.09.003	Social networking services (SNSs) can affect people's behaviour in a variety of ways; and through this their health outcomes. People generate and are exposed to content which circulates easily among a large, geographically dispersed population. They can also engage in supportive or competitive activities with their connections and the wider community. This online activity may lead to changes in b…
[truncated: 1,296 more rows]

## Sheet: B.2 TitleAbstract_EgoNetworks
Title.Screening..1...Yes..0...No..NA...later.	Title.x	Authors.x	Journal.Book.x	Publication.Year.x	DOI.x	abstract.x	Title.y	Authors.y	Journal.Book.y	Publication.Year.y	DOI.y	Abstract.screened	Full Text Screened	Included	abstract.y
[truncated: 190 more rows]

## Sheet: B.3 Exclusion Criteria
Title
Code	Description
0	Exclude for other reasons (e.g. developing a short form, technical stuff)
1	Include
5	Research about Social Media/ Phone impact/ Phone Interventions (Only exception: self-monitoring)
6	Review/ Meta Analysis/ Conceptual explanation of constructs
[truncated: 22 more rows]

## Sheet: B.4 Overview included studies
Study	Characteristic														Measurement								SE Measurement
[truncated: 306 more rows]
[truncated: 7 more columns]
